# Supplementary material for: Protect Effects of Seafood-Derived Plasmalogens Against Amyloid-Beta (1–42) Induced Toxicity via Modulating the Transcripts Related to Endocytosis, Autophagy, Apoptosis, Neurotransmitter Release and Synaptic Transmission in SH-SY5Y Cells
Source: Front Aging Neurosci. 2021 Nov 26;13:773713. doi: 10.3389/fnagi.2021.773713 (PMC8662987; doi:10.3389/fnagi.2021.773713)
Supplement: Supplementary file 3 [file Table_2.xls]

## Sheet: significant
Table S2. Profile of differently expressed genes and respective fold changes significantly identified in this study.
gene_id	gene_name	Description	AD model/control	AD model+Pls/control	AD model/AD model+Pls
ENSG00000121410	A1BG	alpha-1-B glycoprotein [Source:HGNC Symbol;Acc:HGNC:5]	0.477607	0.515352	0.926759
ENSG00000175899	A2M	alpha-2-macroglobulin [Source:HGNC Symbol;Acc:HGNC:7]	2.68997	2.27713	1.1813
ENSG00000094914	AAAS	aladin WD repeat nucleoporin [Source:HGNC Symbol;Acc:HGNC:13666]	0.685713	0.691572	0.991529
ENSG00000109576	AADAT	aminoadipate aminotransferase [Source:HGNC Symbol;Acc:HGNC:17929]	1.75123	1.91066	0.916557
ENSG00000103591	AAGAB	alpha and gamma adaptin binding protein [Source:HGNC Symbol;Acc:HGNC:25662]	1.95977	2.39005	0.81997
ENSG00000115977	AAK1	AP2 associated kinase 1 [Source:HGNC Symbol;Acc:HGNC:19679]	5.11193	4.96541	1.02951
ENSG00000157426	AASDH	aminoadipate-semialdehyde dehydrogenase [Source:HGNC Symbol;Acc:HGNC:23993]	2.49893	2.45392	1.01834
ENSG00000149313	AASDHPPT	aminoadipate-semialdehyde dehydrogenase-phosphopantetheinyl transferase [Source:HGNC Symbol;Acc:HGNC:14235]	2.03968	1.75272	1.16372
ENSG00000275700	AATF	apoptosis antagonizing transcription factor [Source:HGNC Symbol;Acc:HGNC:19235]	1.638	1.72925	0.947233
ENSG00000183044	ABAT	4-aminobutyrate aminotransferase [Source:HGNC Symbol;Acc:HGNC:23]	3.4133	3.3272	1.02588
ENSG00000251595	ABCA11P	ATP binding cassette subfamily A member 11, pseudogene [Source:HGNC Symbol;Acc:HGNC:31]	5.3828	3.66338	1.46935
ENSG00000144452	ABCA12	ATP binding cassette subfamily A member 12 [Source:HGNC Symbol;Acc:HGNC:14637]	9.53164	8.21137	1.16079
ENSG00000107331	ABCA2	ATP binding cassette subfamily A member 2 [Source:HGNC Symbol;Acc:HGNC:32]	0.753745	0.639924	1.17787
ENSG00000085563	ABCB1	ATP binding cassette subfamily B member 1 [Source:HGNC Symbol;Acc:HGNC:40]	3.84293	3.21804	1.19418
ENSG00000005471	ABCB4	ATP binding cassette subfamily B member 4 [Source:HGNC Symbol;Acc:HGNC:45]	3.70419	3.59346	1.03081
ENSG00000131269	ABCB7	ATP binding cassette subfamily B member 7 [Source:HGNC Symbol;Acc:HGNC:48]	2.3031	2.41742	0.95271
ENSG00000197150	ABCB8	ATP binding cassette subfamily B member 8 [Source:HGNC Symbol;Acc:HGNC:49]	0.615054	0.666547	0.922747
ENSG00000023839	ABCC2	ATP binding cassette subfamily C member 2 [Source:HGNC Symbol;Acc:HGNC:53]	2.62377	2.81272	0.932825
ENSG00000108846	ABCC3	ATP binding cassette subfamily C member 3 [Source:HGNC Symbol;Acc:HGNC:54]	0.593823	0.627246	0.946715
ENSG00000125257	ABCC4	ATP binding cassette subfamily C member 4 [Source:HGNC Symbol;Acc:HGNC:55]	2.45357	2.78025	0.882499
ENSG00000114770	ABCC5	ATP binding cassette subfamily C member 5 [Source:HGNC Symbol;Acc:HGNC:56]	2.58806	2.37676	1.0889
ENSG00000006071	ABCC8	ATP binding cassette subfamily C member 8 [Source:HGNC Symbol;Acc:HGNC:59]	3.19609	2.40938	1.32652
ENSG00000204574	ABCF1	ATP binding cassette subfamily F member 1 [Source:HGNC Symbol;Acc:HGNC:70]	2.59242	2.58487	1.00292
ENSG00000144827	ABHD10	abhydrolase domain containing 10 [Source:HGNC Symbol;Acc:HGNC:25656]	2.03692	1.18016	1.72598
ENSG00000225969	ABHD11-AS1	ABHD11 antisense RNA 1 (tail to tail) [Source:HGNC Symbol;Acc:HGNC:18289]	0.390853	0.467921	0.835296
ENSG00000100997	ABHD12	abhydrolase domain containing 12 [Source:HGNC Symbol;Acc:HGNC:15868]	0.733737	0.69776	1.05156
ENSG00000248487	ABHD14A	abhydrolase domain containing 14A [Source:HGNC Symbol;Acc:HGNC:24538]	0.724536	0.604113	1.19934
ENSG00000168792	ABHD15	abhydrolase domain containing 15 [Source:HGNC Symbol;Acc:HGNC:26971]	1.68101	1.63064	1.03089
ENSG00000229107	ABHD17AP4	abhydrolase domain containing 17A pseudogene P4 [Source:HGNC Symbol;Acc:HGNC:34042]	0.161516	0.399868	0.403924
ENSG00000226981	ABHD17AP6	abhydrolase domain containing 17A pseudogene 6 [Source:HGNC Symbol;Acc:HGNC:34044]	0.245535	0.0787185	3.11915
ENSG00000107362	ABHD17B	abhydrolase domain containing 17B [Source:HGNC Symbol;Acc:HGNC:24278]	1.73893	1.71766	1.01238
ENSG00000136379	ABHD17C	abhydrolase domain containing 17C [Source:HGNC Symbol;Acc:HGNC:26925]	2.3491	2.60676	0.901157
ENSG00000164074	ABHD18	abhydrolase domain containing 18 [Source:HGNC Symbol;Acc:HGNC:26111]	1.67952	2.53611	0.662243
ENSG00000140526	ABHD2	abhydrolase domain containing 2 [Source:HGNC Symbol;Acc:HGNC:18717]	2.1931	1.93738	1.13199
ENSG00000100439	ABHD4	abhydrolase domain containing 4 [Source:HGNC Symbol;Acc:HGNC:20154]	1.51093	1.54726	0.976518
ENSG00000011198	ABHD5	abhydrolase domain containing 5 [Source:HGNC Symbol;Acc:HGNC:21396]	1.91116	2.10437	0.908187
ENSG00000136754	ABI1	abl interactor 1 [Source:HGNC Symbol;Acc:HGNC:11320]	2.2174	2.52397	0.878537
ENSG00000138443	ABI2	abl interactor 2 [Source:HGNC Symbol;Acc:HGNC:24011]	2.01475	1.97791	1.01863
ENSG00000154175	ABI3BP	ABI family member 3 binding protein [Source:HGNC Symbol;Acc:HGNC:17265]	6.07667	4.85513	1.2516
ENSG00000143322	ABL2	ABL proto-oncogene 2, non-receptor tyrosine kinase [Source:HGNC Symbol;Acc:HGNC:77]	3.9465	3.02051	1.30657
ENSG00000099204	ABLIM1	actin binding LIM protein 1 [Source:HGNC Symbol;Acc:HGNC:78]	5.42829	4.96138	1.09411
ENSG00000165660	ABRAXAS2	abraxas 2, BRISC complex subunit [Source:HGNC Symbol;Acc:HGNC:28975]	3.71533	3.5626	1.04287
ENSG00000284874	AC000093	novel transcript	8.27997	1.85375	4.46661
ENSG00000278727	AC000403	novel transcript	5.61662	4.4175	1.27145
ENSG00000213683	AC002056	small nuclear ribonucleoprotein polypeptide A' (SNRPA1) pseudogene	2.37705	2.11473	1.12404
ENSG00000237729	AC002075	ribosomal protein S27 (RPS27) pseudogene	0.637759	0.375791	1.69711
ENSG00000276851	AC002401	novel transcript	2.29843	2.58516	0.889086
ENSG00000279159	AC003681	novel transcript, antisense to MTMR3	1.95807	3.512	0.557536
ENSG00000263272	AC004148	novel transcript, antisense to RPAIN	2.26073	2.32542	0.972183
ENSG00000250132	AC004803	novel transcript	3.01564	2.96983	1.01543
ENSG00000273419	AC004877	novel transcript, antisense to ZNF862	2.1027	2.70755	0.776606
ENSG00000284292	AC004922	novel protein, ARPC1A and ARPC1B readthrough	0.00667594	0.0568414	0.117449
ENSG00000259768	AC004943	novel transcript, antisense to ZFHX3	2.49868	3.18312	0.78498
ENSG00000243004	AC005062	novel transcript, sense overlapping to MACC1	0.499522	0.590982	0.84524
ENSG00000268713	AC005261	novel transcript	3.19953	3.95321	0.80935
ENSG00000268205	AC005261	novel transcript	3.13652	3.80772	0.823728
ENSG00000251537	AC005324	novel tripartite motif-containing 16 (TRIM16) and CMT1A duplicated region transcript 1 (CDRT1) protein	0.0377715	2.50019	0.0151075
ENSG00000274712	AC005332	novel transcript	2.3007	2.51397	0.915163
ENSG00000278730	AC005332	novel transcript	3.91043	4.1432	0.943821
ENSG00000277476	AC005332	novel transcript	2.92662	3.02181	0.968499
ENSG00000273982	AC005746	novel transcript, antisense to BCAS3	2.43163	2.79019	0.871491
ENSG00000227081	AC005912	ribosomal protein S27 (RPS27) pseudogene	0.431833	0.430383	1.00337
ENSG00000268643	AC006486	novel protein	0.134968	0.000762262	177.063
ENSG00000251660	AC007036	novel transcript	5.32424	3.49903	1.52163
ENSG00000227946	AC007383	novel transcript	1.94785	2.12842	0.915162
ENSG00000261799	AC007406	novel transcript	4.37479	4.6878	0.933227
ENSG00000140455	AC007950	ubiquitin specific peptidase 3 [Source:NCBI gene;Acc:9960]	2.30181	2.15836	1.06646
ENSG00000233762	AC007969	ribosomal protein S15 (RPS15) pseudogene	0.550574	0.578821	0.951199
ENSG00000277534	AC007996	novel transcript, sense intronic to KCTD1	2.30381	2.64534	0.870893
ENSG00000239246	AC008026	ribosomal protein S10 (RPS10) pseudogene	0.540883	0.353498	1.53008
ENSG00000283041	AC008038	eukaryotic translation elongation factor 1 gamma (	0.655496	0.590963	1.1092
ENSG00000245317	AC008393	novel transcript	2.86633	2.30027	1.24608
ENSG00000275719	AC008622	novel transcript, antisense to SLC1A5	0.405252	0.240434	1.6855
ENSG00000130749	AC008755	zinc finger CCCH-type containing 4 [Source:NCBI gene;Acc:23211]	2.28851	2.0522	1.11515
ENSG00000279748	AC008764	TEC	38.9195	39.4112	0.987525
ENSG00000260136	AC008915	novel transcript	0.491276	0.62092	0.791208
ENSG00000247796	AC008966	novel transcript, antisense to MOCS2	2.20659	2.49289	0.885156
ENSG00000259877	AC009113	novel transcript, antisense to ZNF778	2.79707	3.13526	0.892131
ENSG00000238045	AC009133	novel transcript, antisense to C16orf53 and MVP	0.0283991	1.40457	0.020219
ENSG00000236255	AC009404	novel transcript	2.84981	3.42453	0.832175
ENSG00000286075	AC009412	Protein FAM220A [Source:UniProtKB/Swiss-Prot;Acc:Q7Z4H9]	2.11386	2.07717	1.01766
ENSG00000226121	AC009487	AT hook containing transcription factor 1 (AHCTF1) pseudogene	2.63557	2.08235	1.26567
ENSG00000285589	AC010422	novel transcript	0.70075	0.764353	0.916789
ENSG00000269242	AC010422	novel transcript	0.484921	0.363749	1.33312
ENSG00000130313	AC010618	6-phosphogluconolactonase [Source:NCBI gene;Acc:25796]	0.637742	0.56733	1.12411
ENSG00000267034	AC010980	novel transcript	1.98892	2.14213	0.928479
ENSG00000230626	AC011005	novel protein similar to mitogen-activated protein kinase kinase 2 MAP2K2	0.426826	0.465384	0.917149
ENSG00000249839	AC011330	histidine acid phosphatase domain containing 2A (HISPPD2A) pseudogene	2.71902	1.6604	1.63758
ENSG00000286177	AC011462	novel transcript, antisense to CCDC97 and HNRNPUL1	1.96079	1.98117	0.989709
ENSG00000130204	AC011481	translocase of outer mitochondrial membrane 40 [Source:NCBI gene;Acc:10452]	0.546307	0.814749	0.670522
ENSG00000243829	AC011495	ribosomal protein S9 (RPS9) pseudogene	0.471287	0.588773	0.800456
ENSG00000269397	AC011503	novel transcript, sense intronic to ZNF726	3.42908	3.50059	0.979573
ENSG00000280061	AC011504	TEC	2.81153	4.93223	0.570032
ENSG00000267303	AC011511	novel transcript	14173.5	77639.7	0.182555
ENSG00000228007	AC011933	ribosomal protein L36a (RPL36A) pseudogene	0.464666	0.363882	1.27697
ENSG00000271936	AC012073	novel transcript, antisense to ADCY3	1.87852	2.27851	0.82445
ENSG00000186076	AC012085	phosphoglycerate mutase 1 (brain) (PGAM1) pseudogene	0.379635	0.312146	1.21621
ENSG00000234327	AC012146	novel transcript, antisense to ZNF232	0.53921	0.506159	1.0653
ENSG00000260537	AC012184	novel protein, DDX19B and DDX19A readthrough	0.00067702	31.1044	2.17661e-05
ENSG00000268049	AC012313	novel transcript, antisense to ZNF497	1.64751	2.61784	0.629338
ENSG00000268912	AC012313	novel transcript	3.02872	3.00581	1.00762
ENSG00000271976	AC012467	novel transcript, antisense to IL17RB	3.72881	3.38902	1.10026
ENSG00000273466	AC012510	novel transcript, antisense to PLCD4	2.78034	2.11453	1.31487
ENSG00000279348	AC012513	TEC	3.40405	2.74972	1.23796
ENSG00000279207	AC015813	novel transcript	3.9899	3.37917	1.18073
ENSG00000276855	AC015922	novel transcript	2.48747	2.21368	1.12368
ENSG00000093100	AC016026	novel transcript	3.14043	4.65922	0.674026
ENSG00000227540	AC016394	novel transcript, antisense to TTC18	2.3211	3.75549	0.618054
ENSG00000264281	AC016596	ribosomal protein L41 (RPL41) pseudogene	0.860373	0.602382	1.42828
ENSG00000231414	AC016700	ribosomal protein L39 (RPL39) pseudogene	0.672029	0.519611	1.29333
ENSG00000259495	AC016705	novel transcript	2.92332	2.23727	1.30665
ENSG00000228305	AC016734	PRELI domain containing 1 (PRELID1) pseudogene	0.568818	0.575782	0.987905
ENSG00000218175	AC016739	ribosomal protein, large, P1 (RPLP1) pseudogene	0.498129	0.500541	0.995183
ENSG00000264772	AC016876	novel transcript	0.290932	0.674773	0.431155
ENSG00000241556	AC018475	ribosomal protein L29 (RPL29) pseudogene	0.696714	0.454191	1.53397
ENSG00000271122	AC018647	novel transcript	2.35272	2.28019	1.03181
ENSG00000237039	AC018738	ribosomal protein S28 (RPS28) pseudogene	0.503677	0.560139	0.899199
ENSG00000269982	AC018809	novel transcript, antisense to TMEM111	3.05082	4.34083	0.702819
ENSG00000235978	AC018816	novel transcript, antisense to ITPR1	0.273904	0.14672	1.86684
ENSG00000231409	AC018868	ribosomal protein L36a (RPL36A) pseudogene	0.547972	0.457724	1.19717
ENSG00000267216	AC020915	novel transcript	7.87419	2.02593	3.88672
ENSG00000267519	AC020916	novel transcript	1.73124	1.95512	0.885487
ENSG00000261338	AC021016	novel transcript, overlapping to ARPC2 and GPBAR1	2.6999	2.59263	1.04137
ENSG00000230551	AC021078	novel transcript	7.92181	8.80147	0.900056
ENSG00000260774	AC021087	novel transcript	4.02384	3.87068	1.03957
ENSG00000262477	AC021224		2.30047	2.28731	1.00575
ENSG00000272267	AC021242	novel transcript, antisense to TNKS	0.337437	1.70531	0.197874
ENSG00000280187	AC022107	TEC	2.37674	2.16133	1.09967
ENSG00000269378	AC022149	integrin beta 1 pseudogene 1	2.54299	2.5541	0.995651
ENSG00000213399	AC022210	ribosomal protein S2 (RPS2) pseudogene	0.705912	0.423109	1.66839
ENSG00000247934	AC022364	novel transcript, antisense to CCDC91	4.75522	2.53941	1.87257
ENSG00000279689	AC022400	TEC	1.77431	2.49552	0.710998
ENSG00000280401	AC022532	TEC	2.38846	4.44998	0.536734
ENSG00000259172	AC023024	novel transcript, antisense to SNRPA1 and PCSK6	36.2404	17.7346	2.04348
ENSG00000257390	AC023055	novel protein	5.95178	6.29611	0.945311
ENSG00000269044	AC024075	novel transcript, sense intronic C19orf42	3.54484	3.10876	1.14028
ENSG00000244313	AC024293	ribosomal protein S10 (RPS10) pseudogene	0.524837	0.482599	1.08752
ENSG00000267740	AC024592	novel protein	0.487847	0.405125	1.20419
ENSG00000243517	AC024940	ribosomal protein L13a (RPL13A) pseudogene	0.620538	0.490327	1.26556
ENSG00000257921	AC025165	novel protein	3377	1	3377
ENSG00000270558	AC025449	chromobox homolog 3 (CBX3) pseudogene	4.05723	3.64813	1.11214
ENSG00000264885	AC026271	novel transcript	3.12522	1.69788	1.84066
ENSG00000229119	AC026403	60S acidic ribosomal protein (RPLP0) pseudogene	0.496013	0.497288	0.997436
ENSG00000260914	AC026464	novel protein	1.45145e-05	0.809297	1.79347e-05
ENSG00000102921	AC026470	NEDD4 binding protein 1 [Source:NCBI gene;Acc:9683]	2.93663	2.85069	1.03015
ENSG00000261762	AC027228	novel transcript, antisense to CHRNA5	4.36248	4.38834	0.994107
ENSG00000278107	AC027575	novel transcript	3.41	3.45654	0.986534
ENSG00000237493	AC034102	RAB13 member RAS oncogene family pseudogene	2.11405	2.11488	0.999609
ENSG00000259539	AC051619	novel transcript	0.0654958	1.23819	0.0528963
ENSG00000286190	AC055839	uncharacterized LOC728392 [Source:NCBI gene;Acc:728392]	0.733816	0.749984	0.978441
ENSG00000272631	AC067750	novel transcript, antisense to BMPR1A	3.67049	3.38393	1.08468
ENSG00000279605	AC067930	TEC	0.593061	0.670678	0.884271
ENSG00000267022	AC067968	novel transcript	31.7308	8.62533	3.67879
ENSG00000283390	AC068631	PET100 homolog (PET100) pseudogene	0.75221	0.56747	1.32555
ENSG00000284820	AC068946	novel transcript	0.256231	3.72404	0.0688046
ENSG00000225507	AC069282	pseudogene similar to part of TTK protein kinase TTK	4.23912	3.522	1.20361
ENSG00000234513	AC073072	ribosomal protein S26 (RPS26) pseudogene	0.857375	0.479725	1.78722
ENSG00000230291	AC078817	ribosomal protein L26 (RPL26) pseudogene	0.462179	0.402245	1.149
ENSG00000216285	AC078819	phosphoglycerate mutase 1 (brain) (PGAM1) pseudogene	1.6927	1.81362	0.933325
ENSG00000230979	AC079250	ribosomal protein L18a (RPL18A) pseudogene	0.487615	0.465454	1.04761
ENSG00000284707	AC079781	novel transcript	0.522351	1.99296	0.262099
ENSG00000204745	AC083899	anaphase promoting complex subunit 1 (ANAPC1) pseudogene	8.04341	7.26473	1.10719
ENSG00000263244	AC087190	novel transcript, 3' overlapping chromosome 16 open reading frame 72	5.6691	4.55799	1.24377
ENSG00000270074	AC087203	novel transcript	2.43132	2.03752	1.19328
ENSG00000132481	AC087289	tripartite motif containing 47 [Source:NCBI gene;Acc:91107]	0.465793	0.529022	0.88048
ENSG00000244953	AC087521	novel transcript	0.202694	0.474495	0.427178
ENSG00000213280	AC090114	ribosomal protein S10 (RPS10) pseudogene	0.553851	0.393947	1.4059
ENSG00000239557	AC092045	protein phosphatase 2, regulatory subunit B', gamma isoform (PPP2R5C) pseudogene	4.20177	2.35055	1.78757
ENSG00000140743	AC092338	cerebellar degeneration related protein 2 [Source:NCBI gene;Acc:1039]	2.5117	2.38317	1.05393
ENSG00000242262	AC092597	ribosomal protein L15 (RPL15) pseudogene	0.618112	0.452215	1.36685
ENSG00000278962	AC092645	TEC	4.10779	3.34051	1.22969
ENSG00000261061	AC092718	novel transcript	4.09829	3.30401	1.2404
ENSG00000170846	AC093323	Putative MORF4 family-associated protein 1-like protein UPP [Source:UniProtKB/Swiss-Prot;Acc:B2RBV5]	1.99154	1.87759	1.06069
ENSG00000285043	AC093512	Homo sapiens uncharaterized LOC112694756 (LOC112694756), transcript variant 1, mRNA. [Source:RefSeq mRNA;Acc:NM_001365304]	0.645522	0.592639	1.08923
ENSG00000260272	AC093525	novel protein	0.199976	0.402744	0.496533
ENSG00000261613	AC093525	novel transcript, antisense to PDPK1	3.33669	3.00014	1.11218
ENSG00000272949	AC093668	novel transcript	0.00250182	0.180161	0.0138866
ENSG00000232533	AC093673	novel transcript	0.610952	0.633079	0.965049
ENSG00000286039	AC093849	novel transcript	1.37414	1.39492	0.9851
ENSG00000278974	AC093909	tec	3.08596	3.4553	0.89311
ENSG00000224536	AC096677	novel transcript	5.60739	4.70713	1.19126
ENSG00000248932	AC097103	novel transcript, antisense to RBP2, RBP1 & NMNAT3	2.66044	1.49581	1.7786
ENSG00000272644	AC097468	novel transcript	5.15901	5.73748	0.899178
ENSG00000233045	AC097523	ribosomal protein L15 (RPL15) pseudogene	0.51995	0.403184	1.28961
ENSG00000236432	AC097662	novel transcript, antisense to COL4A3	4.40743	4.68274	0.941209
ENSG00000244538	AC098583	ribosomal protein S27 (RPS27) pseudogene	0.45985	0.359145	1.2804
ENSG00000236439	AC099336	ribosomal protein S27 (metallopanstimulin 1) (RPS27) pseudogene	0.57875	0.466542	1.24051
ENSG00000234287	AC099560	ribosomal protein S27 (RPS27) pseudogene	0.509912	0.470334	1.08415
ENSG00000260236	AC099778	novel transcript, antisense to PTPN23	3.24106	2.5599	1.26609
ENSG00000265415	AC099850	novel transcript, antisense to PRR11	3.35987	2.6788	1.25424
ENSG00000273230	AC102953	novel transcript	1.78277	1.87138	0.95265
ENSG00000260244	AC104083	novel transcript, overlapping GUCY1A3	2.38052	2.43859	0.976188
ENSG00000280046	AC104581	TEC	10.2718	9.93809	1.03358
ENSG00000251615	AC104825	novel transcript	4.902	4.75806	1.03025
ENSG00000250746	AC105250	heat shock 70kDa protein 5 (glucose-regulated protein, 78kDa) (HSPA5) pseudogene	4.11708	2.63126	1.56468
ENSG00000249684	AC106795	novel transcript, antisense to PROP1	0.537871	0.423672	1.26954
ENSG00000260293	AC106820	novel transcript, intronic to TBC1D24	1.98605	2.14775	0.92471
ENSG00000271474	AC106881	novel transcript, antisense to UNC5C	1.71269	1.86985	0.915952
ENSG00000282034	AC106886	novel transcript	0.918579	6.15426	0.149259
ENSG00000251216	AC106895	novel transcript	2.16156	2.52231	0.856977
ENSG00000249244	AC110373	glycerol kinase 2 pseudogene	3.13837	1.81682	1.7274
ENSG00000254373	AC112191	ubiquinol-cytochrome c reductase binding protein (UQCRB) pseudogene	0.484198	0.386912	1.25144
ENSG00000226084	AC113935	ribosomal protein L17 (RPL17) pseudogene	0.704782	0.607492	1.16015
ENSG00000284773	AC114490	novel protein	11.7833	8.27987	1.42313
ENSG00000279364	AC114546	TEC	0.82631	0.000264223	3127.32
ENSG00000243199	AC115223	ribosomal protein L6 (RPL6) pseudogene	1.49454	1.7115	0.873236
ENSG00000279528	AC115618	TEC	7.43707	15.5447	0.47843
ENSG00000244398	AC116533	ribosomal protein L36a (RPL36A) pseudogene	0.44948	0.543867	0.826452
ENSG00000261351	AC116913	novel transcript, antisense to MAP2K1	3.1452	2.78904	1.1277
ENSG00000278934	AC117489	TEC	2.95564	2.75626	1.07234
ENSG00000267414	AC120049	novel transcript	3.84712	4.08531	0.941696
ENSG00000247735	AC120114	novel transcript, antisense to KCTD13	3.0686	3.33488	0.920154
ENSG00000272077	AC124045	novel transcript	4.09596	4.24948	0.963874
ENSG00000173821	AC124319	ring finger protein 213 [Source:NCBI gene;Acc:57674]	3.98967	3.61106	1.10485
ENSG00000260196	AC124798	antisense to KCNJ11 and overlapping to a novel gene	5.65952	5.20588	1.08714
ENSG00000259623	AC125257	novel transcript, sense overlapping to KLHL11	3.8799	5.69475	0.68131
ENSG00000234589	AC125807	ribosomal protein L13a (RPL13A) pseudogene	0.690231	0.392028	1.76066
ENSG00000285628	AC126755	novel transcript	1.65	5320.66	0.000310112
ENSG00000280351	AC127496	TEC	2.3201	1.55683	1.49027
ENSG00000280064	AC130304	novel transcript	4.11063	0.000179872	22853.1
ENSG00000283765	AC131160	presenilin associated rhomboid like [Source:NCBI gene;Acc:55486]	214.35	380.905	0.562739
ENSG00000280287	AC131212	novel transcript	0.465956	0.505238	0.922252
ENSG00000214135	AC132008	succinate dehydrogenase complex, subunit A, flavoprotein (Fp) (SDHA) pseudogene	2.0089	1.9521	1.0291
ENSG00000284879	AC133644	novel transcript	2.23561	2.51072	0.890426
ENSG00000278133	AC135050	novel transcript, sense intronic to KAT8	1.80907	2.21007	0.818556
ENSG00000255439	AC135050	novel protein, VKORC1 and PRSS53 readthrough	0.72109	0.0406829	17.7246
ENSG00000219201	AC138392	novel pseudogene	2.58381	2.11916	1.21926
ENSG00000260342	AC138811	novel protein	249718	405871	0.615264
ENSG00000261832	AC138894	novel protein	23.938	16.8616	1.41967
ENSG00000246465	AC138904	novel transcript LOC100506705	0.515862	0.557039	0.92608
ENSG00000233836	AC139769	zinc finger protein pseudogene	1.0177	2.72143	0.373957
ENSG00000267924	AC139769	novel transcript	0.542395	0.473247	1.14611
ENSG00000260176	AC141586	novel transcript	13.5185	17.6757	0.764806
ENSG00000234742	AC144530	ribosomal protein L17 (RPL17) pseudogene	0.817793	0.589529	1.3872
ENSG00000261888	AC144831	novel transcript	1.924	1.80758	1.06441
ENSG00000263731	AC145207	novel transcript	2.47789	3.71601	0.666814
ENSG00000270012	AC232271	novel transcript	6.83722	4.58559	1.49102
ENSG00000274615	AC233968	aminopeptidase puromycin sensitive (NPEPPS) pseudogene	1.95221	1.81439	1.07596
ENSG00000179304	AC234031	family with sequence similarity 156 member B [Source:NCBI gene;Acc:727866]	2.03384	0.794965	2.5584
ENSG00000273213	AC239798	novel transcript	2.25754	2.50802	0.900131
ENSG00000261716	AC239868	histone cluster 2, H2bc (pseudogene)	2.37073	2.74888	0.862433
ENSG00000286185	AC242842	Neuroblastoma breakpoint family member 19 [Source:UniProtKB/Swiss-Prot;Acc:A0A087WUL8]	2.31402	2.34739	0.985783
ENSG00000241489	AC244197	novel protein	3.22661	8.83982	0.365009
ENSG00000260836	AC245033	novel protein	1.15273	8.87872e-06	129830
ENSG00000167315	ACAA2	acetyl-CoA acyltransferase 2 [Source:HGNC Symbol;Acc:HGNC:83]	2.17129	2.19254	0.990309
ENSG00000278540	ACACA	acetyl-CoA carboxylase alpha [Source:HGNC Symbol;Acc:HGNC:84]	4.13627	3.79863	1.08888
ENSG00000076555	ACACB	acetyl-CoA carboxylase beta [Source:HGNC Symbol;Acc:HGNC:85]	2.30493	2.1765	1.05901
ENSG00000240303	ACAD11	acyl-CoA dehydrogenase family member 11 [Source:HGNC Symbol;Acc:HGNC:30211]	4.08504	4.40269	0.927852
ENSG00000117054	ACADM	acyl-CoA dehydrogenase medium chain [Source:HGNC Symbol;Acc:HGNC:89]	1.95771	1.86623	1.04901
ENSG00000196177	ACADSB	acyl-CoA dehydrogenase short/branched chain [Source:HGNC Symbol;Acc:HGNC:91]	5.49126	5.95735	0.921761
ENSG00000114331	ACAP2	ArfGAP with coiled-coil, ankyrin repeat and PH domains 2 [Source:HGNC Symbol;Acc:HGNC:16469]	2.38661	2.4288	0.98263
ENSG00000131584	ACAP3	ArfGAP with coiled-coil, ankyrin repeat and PH domains 3 [Source:HGNC Symbol;Acc:HGNC:16754]	0.733011	0.653484	1.1217
ENSG00000075239	ACAT1	acetyl-CoA acetyltransferase 1 [Source:HGNC Symbol;Acc:HGNC:93]	2.82849	2.74564	1.03018
ENSG00000120437	ACAT2	acetyl-CoA acetyltransferase 2 [Source:HGNC Symbol;Acc:HGNC:94]	1.52096	1.6233	0.936956
ENSG00000182827	ACBD3	acyl-CoA binding domain containing 3 [Source:HGNC Symbol;Acc:HGNC:15453]	2.7101	2.69671	1.00497
ENSG00000107897	ACBD5	acyl-CoA binding domain containing 5 [Source:HGNC Symbol;Acc:HGNC:23338]	2.60861	2.75131	0.948135
ENSG00000078124	ACER3	alkaline ceramidase 3 [Source:HGNC Symbol;Acc:HGNC:16066]	1.91358	0.337818	5.66454
ENSG00000100813	ACIN1	apoptotic chromatin condensation inducer 1 [Source:HGNC Symbol;Acc:HGNC:17066]	1.95627	1.92891	1.01418
ENSG00000131473	ACLY	ATP citrate lyase [Source:HGNC Symbol;Acc:HGNC:115]	2.18892	2.18228	1.00305
ENSG00000122729	ACO1	aconitase 1 [Source:HGNC Symbol;Acc:HGNC:117]	2.94974	2.9198	1.01025
ENSG00000097021	ACOT7	acyl-CoA thioesterase 7 [Source:HGNC Symbol;Acc:HGNC:24157]	0.647516	0.673678	0.961165
ENSG00000123130	ACOT9	acyl-CoA thioesterase 9 [Source:HGNC Symbol;Acc:HGNC:17152]	1.92683	1.96403	0.98106
ENSG00000161533	ACOX1	acyl-CoA oxidase 1 [Source:HGNC Symbol;Acc:HGNC:119]	2.6681	2.52304	1.05749
ENSG00000014257	ACPP	acid phosphatase, prostate [Source:HGNC Symbol;Acc:HGNC:125]	12.397	11.9948	1.03353
ENSG00000151726	ACSL1	acyl-CoA synthetase long chain family member 1 [Source:HGNC Symbol;Acc:HGNC:3569]	2.94125	2.77633	1.0594
ENSG00000123983	ACSL3	acyl-CoA synthetase long chain family member 3 [Source:HGNC Symbol;Acc:HGNC:3570]	3.75248	3.51572	1.06734
ENSG00000068366	ACSL4	acyl-CoA synthetase long chain family member 4 [Source:HGNC Symbol;Acc:HGNC:3571]	2.13034	2.2299	0.955354
ENSG00000107796	ACTA2	actin, alpha 2, smooth muscle, aorta [Source:HGNC Symbol;Acc:HGNC:130]	0.467038	0.506022	0.92296
ENSG00000075624	ACTB	actin beta [Source:HGNC Symbol;Acc:HGNC:132]	0.601562	0.798082	0.753759
ENSG00000213763	ACTBP2	actin, beta pseudogene 2 [Source:HGNC Symbol;Acc:HGNC:135]	0.538351	0.457859	1.1758
ENSG00000184009	ACTG1	actin gamma 1 [Source:HGNC Symbol;Acc:HGNC:144]	0.506168	0.648574	0.780432
ENSG00000163017	ACTG2	actin, gamma 2, smooth muscle, enteric [Source:HGNC Symbol;Acc:HGNC:145]	0.328198	0.355826	0.922358
ENSG00000136518	ACTL6A	actin like 6A [Source:HGNC Symbol;Acc:HGNC:24124]	1.87349	1.84497	1.01546
ENSG00000131966	ACTR10	actin related protein 10 homolog [Source:HGNC Symbol;Acc:HGNC:17372]	1.67313	1.83988	0.909367
ENSG00000115073	ACTR1B	ARP1 actin related protein 1 homolog B [Source:HGNC Symbol;Acc:HGNC:168]	0.61357	0.596723	1.02823
ENSG00000138071	ACTR2	ARP2 actin related protein 2 homolog [Source:HGNC Symbol;Acc:HGNC:169]	2.14894	2.09652	1.025
ENSG00000115091	ACTR3	ARP3 actin related protein 3 homolog [Source:HGNC Symbol;Acc:HGNC:170]	1.88663	2.09396	0.900985
ENSG00000075089	ACTR6	ARP6 actin related protein 6 homolog [Source:HGNC Symbol;Acc:HGNC:24025]	0.527817	0.615235	0.857911
ENSG00000113812	ACTR8	ARP8 actin related protein 8 homolog [Source:HGNC Symbol;Acc:HGNC:14672]	2.64723	2.70929	0.977094
ENSG00000115170	ACVR1	activin A receptor type 1 [Source:HGNC Symbol;Acc:HGNC:171]	2.61962	2.65539	0.986528
ENSG00000135503	ACVR1B	activin A receptor type 1B [Source:HGNC Symbol;Acc:HGNC:172]	1.95939	1.96022	0.999576
ENSG00000121989	ACVR2A	activin A receptor type 2A [Source:HGNC Symbol;Acc:HGNC:173]	2.78049	1.97413	1.40846
ENSG00000139567	ACVRL1	activin A receptor like type 1 [Source:HGNC Symbol;Acc:HGNC:175]	0.388054	0.461231	0.841343
ENSG00000243989	ACY1	aminoacylase 1 [Source:HGNC Symbol;Acc:HGNC:177]	0.695679	0.317054	2.1942
ENSG00000168803	ADAL	adenosine deaminase like [Source:HGNC Symbol;Acc:HGNC:31853]	4.25181	3.97905	1.06855
ENSG00000137845	ADAM10	ADAM metallopeptidase domain 10 [Source:HGNC Symbol;Acc:HGNC:188]	2.41113	2.22968	1.08138
ENSG00000073670	ADAM11	ADAM metallopeptidase domain 11 [Source:HGNC Symbol;Acc:HGNC:189]	0.527145	0.605802	0.87016
ENSG00000148848	ADAM12	ADAM metallopeptidase domain 12 [Source:HGNC Symbol;Acc:HGNC:190]	2.24414	2.18538	1.02688
ENSG00000143537	ADAM15	ADAM metallopeptidase domain 15 [Source:HGNC Symbol;Acc:HGNC:193]	0.651337	0.665309	0.978998
ENSG00000151694	ADAM17	ADAM metallopeptidase domain 17 [Source:HGNC Symbol;Acc:HGNC:195]	4.05729	3.50547	1.15742
ENSG00000139985	ADAM21	ADAM metallopeptidase domain 21 [Source:HGNC Symbol;Acc:HGNC:200]	3.99777	3.94666	1.01295
ENSG00000008277	ADAM22	ADAM metallopeptidase domain 22 [Source:HGNC Symbol;Acc:HGNC:201]	3.91323	3.37813	1.1584
ENSG00000114948	ADAM23	ADAM metallopeptidase domain 23 [Source:HGNC Symbol;Acc:HGNC:202]	2.47099	2.43153	1.01623
ENSG00000154734	ADAMTS1	ADAM metallopeptidase with thrombospondin type 1 motif 1 [Source:HGNC Symbol;Acc:HGNC:217]	3.14649	2.79686	1.12501
ENSG00000151388	ADAMTS12	ADAM metallopeptidase with thrombospondin type 1 motif 12 [Source:HGNC Symbol;Acc:HGNC:14605]	2.46289	2.70664	0.909946
ENSG00000138316	ADAMTS14	ADAM metallopeptidase with thrombospondin type 1 motif 14 [Source:HGNC Symbol;Acc:HGNC:14899]	0.499743	0.393652	1.2695
ENSG00000145536	ADAMTS16	ADAM metallopeptidase with thrombospondin type 1 motif 16 [Source:HGNC Symbol;Acc:HGNC:17108]	4.72597	4.3596	1.08404
ENSG00000145808	ADAMTS19	ADAM metallopeptidase with thrombospondin type 1 motif 19 [Source:HGNC Symbol;Acc:HGNC:17111]	3.07007	3.28729	0.933921
ENSG00000156140	ADAMTS3	ADAM metallopeptidase with thrombospondin type 1 motif 3 [Source:HGNC Symbol;Acc:HGNC:219]	2.54691	1.86485	1.36575
ENSG00000154736	ADAMTS5	ADAM metallopeptidase with thrombospondin type 1 motif 5 [Source:HGNC Symbol;Acc:HGNC:221]	2.09126	2.02375	1.03336
ENSG00000163638	ADAMTS9	ADAM metallopeptidase with thrombospondin type 1 motif 9 [Source:HGNC Symbol;Acc:HGNC:13202]	5.03106	4.36587	1.15236
ENSG00000197859	ADAMTSL2	ADAMTS like 2 [Source:HGNC Symbol;Acc:HGNC:14631]	0.520501	0.57921	0.89864
ENSG00000105963	ADAP1	ArfGAP with dual PH domains 1 [Source:HGNC Symbol;Acc:HGNC:16486]	0.39168	0.383314	1.02182
ENSG00000160710	ADAR	adenosine deaminase, RNA specific [Source:HGNC Symbol;Acc:HGNC:225]	2.64116	2.25491	1.17129
ENSG00000065457	ADAT1	adenosine deaminase, tRNA specific 1 [Source:HGNC Symbol;Acc:HGNC:228]	2.87147	2.42998	1.18168
ENSG00000133597	ADCK2	aarF domain containing kinase 2 [Source:HGNC Symbol;Acc:HGNC:19039]	0.674916	0.606499	1.11281
ENSG00000173137	ADCK5	aarF domain containing kinase 5 [Source:HGNC Symbol;Acc:HGNC:21738]	0.567306	0.634995	0.893402
ENSG00000164742	ADCY1	adenylate cyclase 1 [Source:HGNC Symbol;Acc:HGNC:232]	1.69007	1.4298	1.18204
ENSG00000138031	ADCY3	adenylate cyclase 3 [Source:HGNC Symbol;Acc:HGNC:234]	0.808816	0.650805	1.24279
ENSG00000162104	ADCY9	adenylate cyclase 9 [Source:HGNC Symbol;Acc:HGNC:240]	2.01936	1.6965	1.1903
ENSG00000087274	ADD1	adducin 1 [Source:HGNC Symbol;Acc:HGNC:243]	1.73465	1.41842	1.22294
ENSG00000075340	ADD2	adducin 2 [Source:HGNC Symbol;Acc:HGNC:244]	1.62738	1.5575	1.04487
ENSG00000148700	ADD3	adducin 3 [Source:HGNC Symbol;Acc:HGNC:245]	4.81794	3.39428	1.41943
ENSG00000152990	ADGRA3	adhesion G protein-coupled receptor A3 [Source:HGNC Symbol;Acc:HGNC:13839]	3.03684	3.03897	0.999299
ENSG00000181790	ADGRB1	adhesion G protein-coupled receptor B1 [Source:HGNC Symbol;Acc:HGNC:943]	0.60835	0.506692	1.20063
ENSG00000135298	ADGRB3	adhesion G protein-coupled receptor B3 [Source:HGNC Symbol;Acc:HGNC:945]	2.85535	2.56344	1.11388
ENSG00000117114	ADGRL2	adhesion G protein-coupled receptor L2 [Source:HGNC Symbol;Acc:HGNC:18582]	3.93779	3.12147	1.26152
ENSG00000150471	ADGRL3	adhesion G protein-coupled receptor L3 [Source:HGNC Symbol;Acc:HGNC:20974]	3.04729	3.33056	0.914948
ENSG00000197894	ADH5	alcohol dehydrogenase 5 (class III), chi polypeptide [Source:HGNC Symbol;Acc:HGNC:253]	1.27478	1.48056	0.861014
ENSG00000182551	ADI1	acireductone dioxygenase 1 [Source:HGNC Symbol;Acc:HGNC:30576]	1.46304	1.48819	0.983098
ENSG00000006831	ADIPOR2	adiponectin receptor 2 [Source:HGNC Symbol;Acc:HGNC:24041]	2.80538	2.82491	0.993087
ENSG00000156110	ADK	adenosine kinase [Source:HGNC Symbol;Acc:HGNC:257]	1.66953	1.6262	1.02665
ENSG00000101544	ADNP2	ADNP homeobox 2 [Source:HGNC Symbol;Acc:HGNC:23803]	2.783	2.91271	0.955468
ENSG00000181915	ADO	2-aminoethanethiol dioxygenase [Source:HGNC Symbol;Acc:HGNC:23506]	1.69827	1.73319	0.979851
ENSG00000128271	ADORA2A	adenosine A2a receptor [Source:HGNC Symbol;Acc:HGNC:263]	0.921584	0.0543027	16.9712
ENSG00000144843	ADPRH	ADP-ribosylarginine hydrolase [Source:HGNC Symbol;Acc:HGNC:269]	3.84178	2.5477	1.50794
ENSG00000116863	ADPRHL2	ADP-ribosylhydrolase like 2 [Source:HGNC Symbol;Acc:HGNC:21304]	0.692733	0.680613	1.01781
ENSG00000184160	ADRA2C	adrenoceptor alpha 2C [Source:HGNC Symbol;Acc:HGNC:283]	1.39332	0.468569	2.97357
ENSG00000130706	ADRM1	adhesion regulating molecule 1 [Source:HGNC Symbol;Acc:HGNC:15759]	0.661971	0.699484	0.946371
ENSG00000035687	ADSS	adenylosuccinate synthase [Source:HGNC Symbol;Acc:HGNC:292]	1.78051	2.27453	0.782803
ENSG00000263335	AF001548	novel transcript, antisense to MYH11	2.68861	3.00401	0.895006
ENSG00000269918	AF131215	novel transcript	2.81608	2.72112	1.03489
ENSG00000255310	AF131215	novel transcript	2.97596	2.52437	1.17889
ENSG00000196526	AFAP1	actin filament associated protein 1 [Source:HGNC Symbol;Acc:HGNC:24017]	2.09366	1.91949	1.09074
ENSG00000169129	AFAP1L2	actin filament associated protein 1 like 2 [Source:HGNC Symbol;Acc:HGNC:25901]	2.41982	2.89803	0.83499
ENSG00000130396	AFDN	afadin, adherens junction formation factor [Source:HGNC Symbol;Acc:HGNC:7137]	4.43446	3.44548	1.28703
ENSG00000172493	AFF1	AF4/FMR2 family member 1 [Source:HGNC Symbol;Acc:HGNC:7135]	3.34291	3.0503	1.09593
ENSG00000144218	AFF3	AF4/FMR2 family member 3 [Source:HGNC Symbol;Acc:HGNC:6473]	2.86632	2.54721	1.12528
ENSG00000072364	AFF4	AF4/FMR2 family member 4 [Source:HGNC Symbol;Acc:HGNC:17869]	3.73646	3.2424	1.15238
ENSG00000135537	AFG1L	AFG1 like ATPase [Source:HGNC Symbol;Acc:HGNC:16411]	2.473	2.68053	0.922577
ENSG00000141385	AFG3L2	AFG3 like matrix AAA peptidase subunit 2 [Source:HGNC Symbol;Acc:HGNC:315]	3.25499	3.52237	0.924091
ENSG00000119844	AFTPH	aftiphilin [Source:HGNC Symbol;Acc:HGNC:25951]	3.21121	3.43926	0.933691
ENSG00000038002	AGA	aspartylglucosaminidase [Source:HGNC Symbol;Acc:HGNC:318]	2.81573	2.47541	1.13748
ENSG00000157985	AGAP1	ArfGAP with GTPase domain, ankyrin repeat and PH domain 1 [Source:HGNC Symbol;Acc:HGNC:16922]	1.83239	1.96837	0.930916
ENSG00000133612	AGAP3	ArfGAP with GTPase domain, ankyrin repeat and PH domain 3 [Source:HGNC Symbol;Acc:HGNC:16923]	0.754874	0.767075	0.984095
ENSG00000173744	AGFG1	ArfGAP with FG repeats 1 [Source:HGNC Symbol;Acc:HGNC:5175]	2.38245	2.51795	0.946187
ENSG00000006530	AGK	acylglycerol kinase [Source:HGNC Symbol;Acc:HGNC:21869]	1.84078	1.66436	1.106
ENSG00000092847	AGO1	argonaute RISC catalytic component 1 [Source:HGNC Symbol;Acc:HGNC:3262]	2.61888	3.49981	0.748292
ENSG00000123908	AGO2	argonaute RISC catalytic component 2 [Source:HGNC Symbol;Acc:HGNC:3263]	1.9724	2.14211	0.920775
ENSG00000126070	AGO3	argonaute RISC catalytic component 3 [Source:HGNC Symbol;Acc:HGNC:18421]	1.82752	2.43648	0.750064
ENSG00000134698	AGO4	argonaute RISC catalytic component 4 [Source:HGNC Symbol;Acc:HGNC:18424]	2.93541	2.87526	1.02092
ENSG00000169692	AGPAT2	1-acylglycerol-3-phosphate O-acyltransferase 2 [Source:HGNC Symbol;Acc:HGNC:325]	0.444829	0.556476	0.799368
ENSG00000155189	AGPAT5	1-acylglycerol-3-phosphate O-acyltransferase 5 [Source:HGNC Symbol;Acc:HGNC:20886]	2.32645	1.94328	1.19717
ENSG00000018510	AGPS	alkylglycerone phosphate synthase [Source:HGNC Symbol;Acc:HGNC:327]	2.57072	2.30773	1.11396
ENSG00000188157	AGRN	agrin [Source:HGNC Symbol;Acc:HGNC:329]	0.718225	0.586186	1.22525
ENSG00000135049	AGTPBP1	ATP/GTP binding protein 1 [Source:HGNC Symbol;Acc:HGNC:17258]	2.31424	2.3791	0.972736
ENSG00000144891	AGTR1	angiotensin II receptor type 1 [Source:HGNC Symbol;Acc:HGNC:336]	3.30782	2.69641	1.22675
ENSG00000177674	AGTRAP	angiotensin II receptor associated protein [Source:HGNC Symbol;Acc:HGNC:13539]	0.556988	0.605626	0.91969
ENSG00000153207	AHCTF1	AT-hook containing transcription factor 1 [Source:HGNC Symbol;Acc:HGNC:24618]	2.6745	2.52762	1.05811
ENSG00000101444	AHCY	adenosylhomocysteinase [Source:HGNC Symbol;Acc:HGNC:343]	0.621475	0.642567	0.967175
ENSG00000168710	AHCYL1	adenosylhomocysteinase like 1 [Source:HGNC Symbol;Acc:HGNC:344]	2.78476	3.00718	0.926038
ENSG00000158467	AHCYL2	adenosylhomocysteinase like 2 [Source:HGNC Symbol;Acc:HGNC:22204]	4.36138	4.28159	1.01864
ENSG00000126705	AHDC1	AT-hook DNA binding motif containing 1 [Source:HGNC Symbol;Acc:HGNC:25230]	1.84936	1.78296	1.03724
ENSG00000124942	AHNAK	AHNAK nucleoprotein [Source:HGNC Symbol;Acc:HGNC:347]	3.78709	3.37453	1.12225
ENSG00000185567	AHNAK2	AHNAK nucleoprotein 2 [Source:HGNC Symbol;Acc:HGNC:20125]	3.29792	2.59203	1.27233
ENSG00000100591	AHSA1	activator of HSP90 ATPase activity 1 [Source:HGNC Symbol;Acc:HGNC:1189]	1.38173	1.48381	0.931203
ENSG00000186063	AIDA	axin interactor, dorsalization associated [Source:HGNC Symbol;Acc:HGNC:25761]	2.36606	3.3685	0.702407
ENSG00000156709	AIFM1	apoptosis inducing factor mitochondria associated 1 [Source:HGNC Symbol;Acc:HGNC:8768]	2.80174	2.97723	0.941057
ENSG00000110711	AIP	aryl hydrocarbon receptor interacting protein [Source:HGNC Symbol;Acc:HGNC:358]	0.627476	0.584709	1.07314
ENSG00000147853	AK3	adenylate kinase 3 [Source:HGNC Symbol;Acc:HGNC:17376]	2.83293	4.52185	0.626497
ENSG00000162433	AK4	adenylate kinase 4 [Source:HGNC Symbol;Acc:HGNC:363]	1.98578	1.81069	1.09669
ENSG00000154027	AK5	adenylate kinase 5 [Source:HGNC Symbol;Acc:HGNC:365]	2.12106	2.07669	1.02137
ENSG00000155085	AK9	adenylate kinase 9 [Source:HGNC Symbol;Acc:HGNC:33814]	5.05627	4.60863	1.09713
ENSG00000121057	AKAP1	A-kinase anchoring protein 1 [Source:HGNC Symbol;Acc:HGNC:367]	2.0516	2.04275	1.00433
ENSG00000108599	AKAP10	A-kinase anchoring protein 10 [Source:HGNC Symbol;Acc:HGNC:368]	3.13566	2.87554	1.09046
ENSG00000131016	AKAP12	A-kinase anchoring protein 12 [Source:HGNC Symbol;Acc:HGNC:370]	4.59044	4.12259	1.11348
ENSG00000170776	AKAP13	A-kinase anchoring protein 13 [Source:HGNC Symbol;Acc:HGNC:371]	4.71821	4.04489	1.16646
ENSG00000197976	AKAP17A	A-kinase anchoring protein 17A [Source:HGNC Symbol;Acc:HGNC:18783]	1.82272	1.69147	1.0776
ENSG00000241978	AKAP2	A-kinase anchoring protein 2 [Source:HGNC Symbol;Acc:HGNC:372]	87.2506	97.2661	0.89703
ENSG00000151320	AKAP6	A-kinase anchoring protein 6 [Source:HGNC Symbol;Acc:HGNC:376]	3.02336	2.62191	1.15311
ENSG00000105127	AKAP8	A-kinase anchoring protein 8 [Source:HGNC Symbol;Acc:HGNC:378]	1.95214	1.82848	1.06763
ENSG00000011243	AKAP8L	A-kinase anchoring protein 8 like [Source:HGNC Symbol;Acc:HGNC:29857]	1.45786	1.45278	1.00349
ENSG00000174574	AKIRIN1	akirin 1 [Source:HGNC Symbol;Acc:HGNC:25744]	1.69694	1.6195	1.04782
ENSG00000135334	AKIRIN2	akirin 2 [Source:HGNC Symbol;Acc:HGNC:21407]	1.88394	1.81089	1.04034
ENSG00000117448	AKR1A1	aldo-keto reductase family 1 member A1 [Source:HGNC Symbol;Acc:HGNC:380]	0.654218	0.624046	1.04835
ENSG00000085662	AKR1B1	aldo-keto reductase family 1 member B [Source:HGNC Symbol;Acc:HGNC:381]	0.750653	0.778245	0.964546
ENSG00000187134	AKR1C1	aldo-keto reductase family 1 member C1 [Source:HGNC Symbol;Acc:HGNC:384]	1.80507	2.14574	0.841233
ENSG00000196139	AKR1C3	aldo-keto reductase family 1 member C3 [Source:HGNC Symbol;Acc:HGNC:386]	3.18226	3.24219	0.981517
ENSG00000053371	AKR7A2	aldo-keto reductase family 7 member A2 [Source:HGNC Symbol;Acc:HGNC:389]	0.642998	0.76686	0.838482
ENSG00000142208	AKT1	AKT serine/threonine kinase 1 [Source:HGNC Symbol;Acc:HGNC:391]	0.701492	0.599552	1.17003
ENSG00000204673	AKT1S1	AKT1 substrate 1 [Source:HGNC Symbol;Acc:HGNC:28426]	0.780469	0.754646	1.03422
ENSG00000105221	AKT2	AKT serine/threonine kinase 2 [Source:HGNC Symbol;Acc:HGNC:392]	0.718127	0.709153	1.01266
ENSG00000117020	AKT3	AKT serine/threonine kinase 3 [Source:HGNC Symbol;Acc:HGNC:393]	2.79394	2.72025	1.02709
ENSG00000227008	AL009174	ribosomal protein S24 (RPS24) pseudogene	0.595294	0.513937	1.1583
ENSG00000228274	AL021707	novel transcript, antisense to CBY1	2.43603	2.42211	1.00575
ENSG00000284431	AL022238	novel transcript	13.071	0.00395794	3302.46
ENSG00000279738	AL022311	novel transcript, sense overlapping to EIF3L	1.81612	3.07119	0.591341
ENSG00000261675	AL022313	novel transcript	4.2361	2.77257	1.52786
ENSG00000273253	AL022328	novel transcript, antisense TRABD	0.469072	0.31567	1.48596
ENSG00000260920	AL031985	novel transcript, sense overlapping with ZNF643	2.02363	2.24069	0.903127
ENSG00000237749	AL034379	ribosomal protein S27 (metallopanstimulin 1) (RPS27) pseudogene	0.629611	0.423806	1.48561
ENSG00000260257	AL035071	novel transcript	2.9332	3.72781	0.786842
ENSG00000284969	AL049629	novel protein	2.56819	2.94057	0.873364
ENSG00000269910	AL049840	novel transcript, antisense to KLC1	1.88432	3.20059	0.588742
ENSG00000269958	AL049840	novel transcript, sense intronic to KLC1	2.56543	2.7258	0.941164
ENSG00000213598	AL049873	ribosomal protein L31 (RPL31) pseudogene	0.498533	0.393893	1.26566
ENSG00000233558	AL050331	RPS5 (40S Ribosomal Protein S5) pseudogene	5.0472e-05	5.0472e-05	1
ENSG00000255330	AL096711	novel transcript	2.5129	2.89297	0.868623
ENSG00000258749	AL110504	novel transcript, antisense to CCDC85C	1.79922	2.08547	0.862743
ENSG00000258790	AL121594	novel transcript	0.378786	42.9947	0.00881007
ENSG00000258738	AL121603	vegetative cell wall protein gp1-like [Source:NCBI gene;Acc:112268124]	1.95566	2.10074	0.930937
ENSG00000279253	AL121753	novel transcript	2.66092	3.27955	0.811368
ENSG00000165521	AL121768	EMAP like 5 [Source:NCBI gene;Acc:161436]	4.06854	3.68241	1.10486
ENSG00000225912	AL121871	ribosomal protein L26 (RPL26) pseudogene	0.482698	0.416002	1.16033
ENSG00000276805	AL133216	general transcription factor IIi (GTF2I) pseudogene	2.03751	1.40068	1.45466
ENSG00000260461	AL133355	novel transcript, overlapping to OBFC1	2.26131	3.14212	0.719678
ENSG00000273893	AL133520	novel transcript, sense intronic to SLC13A3	3.47879	4.00832	0.867893
ENSG00000266680	AL135905	novel transcript, antisense to PTP4A1	2.48624	2.86924	0.866514
ENSG00000259522	AL136295	novel transcript	0.482161	0.557522	0.864829
ENSG00000259529	AL136295	novel transcript	1.42091	1.59579	0.890414
ENSG00000278784	AL136295	novel transcript	3.79599	2.71617	1.39755
ENSG00000283828	AL137002	uncharacterized LOC102724474 [Source:NCBI gene;Acc:102724474]	3.36569	2.6509	1.26964
ENSG00000232807	AL137186	novel transcript, antisense to FBXO18	2.24523	2.38289	0.942233
ENSG00000259953	AL138756	novel transcript, overlapping SUSD1	3.57436	4.20086	0.850863
ENSG00000220472	AL139095	ribosomal protein S3 (RPS3) pseudogene	0.702846	0.634954	1.10692
ENSG00000258377	AL139099	novel transcript	0.000132739	4.58716	2.89371e-05
ENSG00000217130	AL139100	ribosomal protein S10 (RPS10) pseudogene	0.433877	0.39832	1.08927
ENSG00000257524	AL157935	novel transcript	0.636839	0.147486	4.31796
ENSG00000260917	AL158212	novel transcript, overlapping to VTI1A	4.96486	4.97696	0.997568
ENSG00000258634	AL160006	novel transcript, antisense to ALX3	2.75202	2.93995	0.936076
ENSG00000285269	AL160269	solute carrier family 35 member D2 [Source:NCBI gene;Acc:11046]	2069.73	6936.07	0.298402
ENSG00000271155	AL161729	novel transcript, antisense to PTCH1	0.897884	0.325185	2.76115
ENSG00000219928	AL161787	ribosomal protein S29 (RPS29) pseudogene	0.576501	0.322774	1.78609
ENSG00000070778	AL162171	protein tyrosine phosphatase, non-receptor type 21 [Source:NCBI gene;Acc:11099]	2.97389	3.0896	0.96255
ENSG00000187186	AL162231	uncharacterized LOC730098 [Source:NCBI gene;Acc:730098]	0.4268	0.477854	0.89316
ENSG00000285796	AL162458	novel transcript	2.35598	2.58573	0.911147
ENSG00000246203	AL353807	novel pseudogene	3.7692	3.09554	1.21762
ENSG00000241494	AL355032	ribosomal protein L26-like 1 (RPL26L1) pseudogene	0.321386	0.398627	0.806231
ENSG00000285991	AL355312	novel transcript	0.207542	4.56973	0.0454166
ENSG00000274605	AL355338	novel transcript	1.89981	1.86106	1.02082
ENSG00000219470	AL355802	40S ribosomal protein S2 (RPS2) pseudogene	0.534742	0.441439	1.21136
ENSG00000260947	AL356489	novel transcript	2.95088	1.83028	1.61225
ENSG00000235652	AL356599	novel transcript, antisense to SHPRH	3.90039	10.4336	0.37383
ENSG00000267868	AL356740	novel transcript	3.85744	4.69229	0.82208
ENSG00000235105	AL356968	amyotrophic lateral sclerosis 2 (juvenile) chromosome region, candidate 2 (ALS2CR2) pseudogene	2.5828	1.86506	1.38484
ENSG00000285641	AL358472	novel protein	0.882199	2.10578	0.418941
ENSG00000273026	AL358472	novel transcript, antisense to SLC39A1	8.32615	9.86514	0.843997
ENSG00000272593	AL359091	novel transcript	26.7952	40.1555	0.667287
ENSG00000273038	AL365203	novel transcript	4.25629	4.90652	0.867476
ENSG00000223861	AL365436	ribosomal protein S10 (RPS10) pseudogene	0.580049	0.307708	1.88506
ENSG00000232499	AL391058	heterogeneous nuclear ribonucleoprotein A3 (hnRNPA3) pseudogene	2.53125	2.51855	1.00504
ENSG00000261071	AL441883	novel transcript, antisense to NOL7	0.311291	4.31079e-05	7221.22
ENSG00000286112	AL441992	kynurenine aminotransferase 1 [Source:NCBI gene;Acc:883]	0.212507	0.180195	1.17932
ENSG00000279423	AL445363	TEC	2.56005	2.79942	0.914493
ENSG00000230202	AL450405	ribosomal protein L29 (RPL29) pseudogene	0.577241	0.489877	1.17834
ENSG00000178715	AL450998	ribosomal protein S16 (RPS16) pseudogene	0.543298	0.371742	1.46149
ENSG00000234160	AL513165	novel transcript	3.03977	3.12198	0.973666
ENSG00000256966	AL513165	novel transcript	0.887844	0.135292	6.56241
ENSG00000229939	AL589880	novel pseudogene (PRO1843)	3.29868	3.45171	0.955667
ENSG00000224985	AL590714	novel transcript	1.87088	2.04594	0.914434
ENSG00000218418	AL591135	Rho GTPase activating protein 21 (ARHGAP21) pseudogene	6.68099	4.47441	1.49316
ENSG00000285219	AL591485	highly up-regulated in liver cancer (non-protein coding)	3.68075	3.21786	1.14385
ENSG00000219133	AL592114	ribosomal protein L21 (RPL21) pseudogene	0.470918	0.484033	0.972905
ENSG00000261168	AL592424	novel transcript, sense overlapping SEMA6C	3.94848	3.68258	1.07221
ENSG00000261534	AL596244	novel transcript, overlapping TTLL11	3.10457	3.0995	1.00164
ENSG00000230896	AL604028	novel transcript	3.56487	3.28152	1.08635
ENSG00000278997	AL662907	TEC	3.8248	2.52086	1.51726
ENSG00000228477	AL663070	ribosomal protein S2 (RPS2) pseudogene	0.554776	0.331181	1.67514
ENSG00000148218	ALAD	aminolevulinate dehydratase [Source:HGNC Symbol;Acc:HGNC:395]	2.49026	2.56303	0.971609
ENSG00000059573	ALDH18A1	aldehyde dehydrogenase 18 family member A1 [Source:HGNC Symbol;Acc:HGNC:9722]	1.522	1.44437	1.05375
ENSG00000137124	ALDH1B1	aldehyde dehydrogenase 1 family member B1 [Source:HGNC Symbol;Acc:HGNC:407]	1.82655	1.949	0.937171
ENSG00000111275	ALDH2	aldehyde dehydrogenase 2 family member [Source:HGNC Symbol;Acc:HGNC:404]	1.4341	1.62466	0.882706
ENSG00000072210	ALDH3A2	aldehyde dehydrogenase 3 family member A2 [Source:HGNC Symbol;Acc:HGNC:403]	2.66004	4.1175	0.646032
ENSG00000112294	ALDH5A1	aldehyde dehydrogenase 5 family member A1 [Source:HGNC Symbol;Acc:HGNC:408]	4.16563	4.19093	0.993964
ENSG00000119711	ALDH6A1	aldehyde dehydrogenase 6 family member A1 [Source:HGNC Symbol;Acc:HGNC:7179]	2.71701	2.54284	1.0685
ENSG00000164904	ALDH7A1	aldehyde dehydrogenase 7 family member A1 [Source:HGNC Symbol;Acc:HGNC:877]	2.82207	3.0956	0.911638
ENSG00000143149	ALDH9A1	aldehyde dehydrogenase 9 family member A1 [Source:HGNC Symbol;Acc:HGNC:412]	2.00188	2.08099	0.961987
ENSG00000149925	ALDOA	aldolase, fructose-bisphosphate A [Source:HGNC Symbol;Acc:HGNC:414]	0.618317	0.675229	0.915714
ENSG00000175548	ALG10B	ALG10B, alpha-1,2-glucosyltransferase [Source:HGNC Symbol;Acc:HGNC:31088]	5.96355	4.45276	1.33929
ENSG00000253710	ALG11	ALG11, alpha-1,2-mannosyltransferase [Source:HGNC Symbol;Acc:HGNC:32456]	3.25678	2.39694	1.35872
ENSG00000101901	ALG13	ALG13, UDP-N-acetylglucosaminyltransferase subunit [Source:HGNC Symbol;Acc:HGNC:30881]	1.75917	1.73032	1.01667
ENSG00000088035	ALG6	ALG6, alpha-1,3-glucosyltransferase [Source:HGNC Symbol;Acc:HGNC:23157]	2.16816	2.21026	0.980955
ENSG00000159063	ALG8	ALG8, alpha-1,3-glucosyltransferase [Source:HGNC Symbol;Acc:HGNC:23161]	2.26895	2.09816	1.0814
ENSG00000171094	ALK	ALK receptor tyrosine kinase [Source:HGNC Symbol;Acc:HGNC:427]	2.16172	1.7932	1.20551
ENSG00000100601	ALKBH1	alkB homolog 1, histone H2A dioxygenase [Source:HGNC Symbol;Acc:HGNC:17911]	1.49385	1.87964	0.794753
ENSG00000125652	ALKBH7	alkB homolog 7 [Source:HGNC Symbol;Acc:HGNC:21306]	0.561064	0.574871	0.975983
ENSG00000116127	ALMS1	ALMS1, centrosome and basal body associated protein [Source:HGNC Symbol;Acc:HGNC:428]	2.33637	2.26531	1.03137
ENSG00000073331	ALPK1	alpha kinase 1 [Source:HGNC Symbol;Acc:HGNC:20917]	4.55804	4.44443	1.02556
ENSG00000198796	ALPK2	alpha kinase 2 [Source:HGNC Symbol;Acc:HGNC:20565]	4.11882	3.69754	1.11394
ENSG00000003393	ALS2	ALS2, alsin Rho guanine nucleotide exchange factor [Source:HGNC Symbol;Acc:HGNC:443]	3.79889	3.26073	1.16504
ENSG00000180318	ALX1	ALX homeobox 1 [Source:HGNC Symbol;Acc:HGNC:1494]	2.95595	3.49281	0.846297
ENSG00000183684	ALYREF	Aly/REF export factor [Source:HGNC Symbol;Acc:HGNC:19071]	0.721065	0.795069	0.906921
ENSG00000242110	AMACR	alpha-methylacyl-CoA racemase [Source:HGNC Symbol;Acc:HGNC:451]	2.20119	1.73951	1.26541
ENSG00000184675	AMER1	APC membrane recruitment protein 1 [Source:HGNC Symbol;Acc:HGNC:26837]	2.57938	2.38005	1.08375
ENSG00000181754	AMIGO1	adhesion molecule with Ig like domain 1 [Source:HGNC Symbol;Acc:HGNC:20824]	2.41643	2.07777	1.16299
ENSG00000101935	AMMECR1	Alport syndrome, mental retardation, midface hypoplasia and elliptocytosis chromosomal region gene 1 [Source:HGNC Symbol;Acc:HGNC:467]	3.40874	2.96954	1.1479
ENSG00000144233	AMMECR1L	AMMECR1 like [Source:HGNC Symbol;Acc:HGNC:28658]	2.50012	2.34899	1.06434
ENSG00000126016	AMOT	angiomotin [Source:HGNC Symbol;Acc:HGNC:17810]	6.12671	5.57784	1.0984
ENSG00000166025	AMOTL1	angiomotin like 1 [Source:HGNC Symbol;Acc:HGNC:17811]	4.57334	4.15707	1.10014
ENSG00000133805	AMPD3	adenosine monophosphate deaminase 3 [Source:HGNC Symbol;Acc:HGNC:470]	1.92658	2.44089	0.789294
ENSG00000196704	AMZ2	archaelysin family metallopeptidase 2 [Source:HGNC Symbol;Acc:HGNC:28041]	1.62918	1.52173	1.07061
ENSG00000153107	ANAPC1	anaphase promoting complex subunit 1 [Source:HGNC Symbol;Acc:HGNC:19988]	3.38198	3.21428	1.05217
ENSG00000164162	ANAPC10	anaphase promoting complex subunit 10 [Source:HGNC Symbol;Acc:HGNC:24077]	0.5865	0.511613	1.14637
ENSG00000141552	ANAPC11	anaphase promoting complex subunit 11 [Source:HGNC Symbol;Acc:HGNC:14452]	0.541866	0.573246	0.945259
ENSG00000110200	ANAPC15	anaphase promoting complex subunit 15 [Source:HGNC Symbol;Acc:HGNC:24531]	0.70847	0.661194	1.0715
ENSG00000196510	ANAPC7	anaphase promoting complex subunit 7 [Source:HGNC Symbol;Acc:HGNC:17380]	1.81049	1.8141	0.998008
ENSG00000174606	ANGEL2	angel homolog 2 [Source:HGNC Symbol;Acc:HGNC:30534]	2.48714	2.34041	1.06269
ENSG00000136859	ANGPTL2	angiopoietin like 2 [Source:HGNC Symbol;Acc:HGNC:490]	1.51045	1.63224	0.925384
ENSG00000029534	ANK1	ankyrin 1 [Source:HGNC Symbol;Acc:HGNC:492]	2.17366	1.79741	1.20932
ENSG00000145362	ANK2	ankyrin 2 [Source:HGNC Symbol;Acc:HGNC:493]	4.29504	3.98129	1.07881
ENSG00000151150	ANK3	ankyrin 3 [Source:HGNC Symbol;Acc:HGNC:494]	3.72521	3.40312	1.09464
ENSG00000132623	ANKEF1	ankyrin repeat and EF-hand domain containing 1 [Source:HGNC Symbol;Acc:HGNC:15803]	3.0535	2.85696	1.0688
ENSG00000131503	ANKHD1	ankyrin repeat and KH domain containing 1 [Source:HGNC Symbol;Acc:HGNC:24714]	2.79053	2.1273	1.31177
ENSG00000254996	ANKHD1-EIF4EBP3	ANKHD1-EIF4EBP3 readthrough [Source:HGNC Symbol;Acc:HGNC:33530]	5.62762	7.33561	0.767164
ENSG00000001629	ANKIB1	ankyrin repeat and IBR domain containing 1 [Source:HGNC Symbol;Acc:HGNC:22215]	2.71173	2.27618	1.19135
ENSG00000176915	ANKLE2	ankyrin repeat and LEM domain containing 2 [Source:HGNC Symbol;Acc:HGNC:29101]	1.9345	2.00168	0.966438
ENSG00000106524	ANKMY2	ankyrin repeat and MYND domain containing 2 [Source:HGNC Symbol;Acc:HGNC:25370]	2.33146	2.47237	0.943004
ENSG00000164331	ANKRA2	ankyrin repeat family A member 2 [Source:HGNC Symbol;Acc:HGNC:13208]	2.07793	1.62226	1.28089
ENSG00000148677	ANKRD1	ankyrin repeat domain 1 [Source:HGNC Symbol;Acc:HGNC:15819]	0.453685	0.400979	1.13144
ENSG00000167522	ANKRD11	ankyrin repeat domain 11 [Source:HGNC Symbol;Acc:HGNC:21316]	1.99517	1.7149	1.16343
ENSG00000076513	ANKRD13A	ankyrin repeat domain 13A [Source:HGNC Symbol;Acc:HGNC:21268]	1.98584	1.98899	0.998415
ENSG00000172932	ANKRD13D	ankyrin repeat domain 13D [Source:HGNC Symbol;Acc:HGNC:27880]	0.592039	0.627042	0.944179
ENSG00000132466	ANKRD17	ankyrin repeat domain 17 [Source:HGNC Symbol;Acc:HGNC:23575]	4.31306	3.98001	1.08368
ENSG00000217165	ANKRD18EP	ankyrin repeat domain 18E, pseudogene [Source:HGNC Symbol;Acc:HGNC:43609]	5.56131	4.53596	1.22605
ENSG00000089847	ANKRD24	ankyrin repeat domain 24 [Source:HGNC Symbol;Acc:HGNC:29424]	2.18691	2.28494	0.957096
ENSG00000105186	ANKRD27	ankyrin repeat domain 27 [Source:HGNC Symbol;Acc:HGNC:25310]	2.15594	2.21064	0.975254
ENSG00000206560	ANKRD28	ankyrin repeat domain 28 [Source:HGNC Symbol;Acc:HGNC:29024]	3.43395	2.65542	1.29319
ENSG00000213337	ANKRD39	ankyrin repeat domain 39 [Source:HGNC Symbol;Acc:HGNC:28640]	0.468583	0.610194	0.767923
ENSG00000154945	ANKRD40	ankyrin repeat domain 40 [Source:HGNC Symbol;Acc:HGNC:28233]	1.87306	1.7815	1.0514
ENSG00000137494	ANKRD42	ankyrin repeat domain 42 [Source:HGNC Symbol;Acc:HGNC:26752]	2.92102	2.46239	1.18625
ENSG00000065413	ANKRD44	ankyrin repeat domain 44 [Source:HGNC Symbol;Acc:HGNC:25259]	2.43607	2.2657	1.0752
ENSG00000186106	ANKRD46	ankyrin repeat domain 46 [Source:HGNC Symbol;Acc:HGNC:27229]	2.69513	2.99499	0.899878
ENSG00000151458	ANKRD50	ankyrin repeat domain 50 [Source:HGNC Symbol;Acc:HGNC:29223]	3.77004	3.59375	1.04906
ENSG00000064999	ANKS1A	ankyrin repeat and sterile alpha motif domain containing 1A [Source:HGNC Symbol;Acc:HGNC:20961]	2.13546	2.06398	1.03463
ENSG00000185046	ANKS1B	ankyrin repeat and sterile alpha motif domain containing 1B [Source:HGNC Symbol;Acc:HGNC:24600]	7.26806	4.64157	1.56586
ENSG00000011426	ANLN	anillin actin binding protein [Source:HGNC Symbol;Acc:HGNC:14082]	2.22842	2.35579	0.945932
ENSG00000160746	ANO10	anoctamin 10 [Source:HGNC Symbol;Acc:HGNC:25519]	1.97747	1.99575	0.990844
ENSG00000151572	ANO4	anoctamin 4 [Source:HGNC Symbol;Acc:HGNC:23837]	2.92145	2.40273	1.21589
ENSG00000171714	ANO5	anoctamin 5 [Source:HGNC Symbol;Acc:HGNC:27337]	4.27192	3.7769	1.13106
ENSG00000177119	ANO6	anoctamin 6 [Source:HGNC Symbol;Acc:HGNC:25240]	4.18981	3.66304	1.14381
ENSG00000140350	ANP32A	acidic nuclear phosphoprotein 32 family member A [Source:HGNC Symbol;Acc:HGNC:13233]	2.41634	2.43076	0.99407
ENSG00000136938	ANP32B	acidic nuclear phosphoprotein 32 family member B [Source:HGNC Symbol;Acc:HGNC:16677]	1.41372	1.45986	0.968398
ENSG00000248546	ANP32C	acidic nuclear phosphoprotein 32 family member C [Source:HGNC Symbol;Acc:HGNC:16675]	3.64602	4.21786	0.864423
ENSG00000166825	ANPEP	alanyl aminopeptidase, membrane [Source:HGNC Symbol;Acc:HGNC:500]	1.69823	1.52105	1.11649
ENSG00000169604	ANTXR1	ANTXR cell adhesion molecule 1 [Source:HGNC Symbol;Acc:HGNC:21014]	3.71189	3.40347	1.09062
ENSG00000163297	ANTXR2	ANTXR cell adhesion molecule 2 [Source:HGNC Symbol;Acc:HGNC:21732]	4.39654	4.05642	1.08385
ENSG00000182718	ANXA2	annexin A2 [Source:HGNC Symbol;Acc:HGNC:537]	1.17143	1.29345	0.90566
ENSG00000196975	ANXA4	annexin A4 [Source:HGNC Symbol;Acc:HGNC:542]	1.64377	1.88552	0.871785
ENSG00000164111	ANXA5	annexin A5 [Source:HGNC Symbol;Acc:HGNC:543]	2.00948	1.5305	1.31295
ENSG00000138279	ANXA7	annexin A7 [Source:HGNC Symbol;Acc:HGNC:545]	1.95876	2.21645	0.883738
ENSG00000143412	ANXA9	annexin A9 [Source:HGNC Symbol;Acc:HGNC:547]	2.23665	2.18279	1.02467
ENSG00000138356	AOX1	aldehyde oxidase 1 [Source:HGNC Symbol;Acc:HGNC:553]	13.6783	11.5364	1.18566
ENSG00000237594	AP000251	uncharacterized LOC150051 [Source:NCBI gene;Acc:150051]	0.394421	0.427083	0.923524
ENSG00000272872	AP000525	novel transcript, sense intronic to novel transcript	2.18444	2.36378	0.924129
ENSG00000234268	AP000936	ribosomal protein S27 (metallopanstimulin 1) (RPS27) pseudogene	0.505564	0.45509	1.11091
ENSG00000254510	AP001107	novel transcript	0.300656	0.485728	0.618979
ENSG00000257069	AP001453	novel transcript	0.394846	0.0275302	14.3423
ENSG00000239415	AP001469	novel transcript, antisense to MCM3APAS	3.99561	1.54553	2.58527
ENSG00000279117	AP001972	TEC	1.96691	2.35498	0.835212
ENSG00000255508	AP002990	novel transcript	0.262258	0.132443	1.98016
ENSG00000278952	AP003068	TEC	3.08502	2.95919	1.04252
ENSG00000261578	AP003119	novel transcript, overlapping to TSKU	2.67083	2.14911	1.24276
ENSG00000256514	AP003419	novel protein	51.4667	14879.5	0.0034589
ENSG00000255455	AP003486	novel transcript	6.01606	5.10197	1.17917
ENSG00000166747	AP1G1	adaptor related protein complex 1 subunit gamma 1 [Source:HGNC Symbol;Acc:HGNC:555]	2.88609	2.57959	1.11882
ENSG00000072958	AP1M1	adaptor related protein complex 1 subunit mu 1 [Source:HGNC Symbol;Acc:HGNC:13667]	0.738867	0.738606	1.00035
ENSG00000106367	AP1S1	adaptor related protein complex 1 subunit sigma 1 [Source:HGNC Symbol;Acc:HGNC:559]	0.736861	0.781135	0.94332
ENSG00000006125	AP2B1	adaptor related protein complex 2 subunit beta 1 [Source:HGNC Symbol;Acc:HGNC:563]	2.84708	2.67668	1.06366
ENSG00000161203	AP2M1	adaptor related protein complex 2 subunit mu 1 [Source:HGNC Symbol;Acc:HGNC:564]	1.21127	1.33111	0.909966
ENSG00000042753	AP2S1	adaptor related protein complex 2 subunit sigma 1 [Source:HGNC Symbol;Acc:HGNC:565]	0.598528	0.656807	0.911268
ENSG00000132842	AP3B1	adaptor related protein complex 3 subunit beta 1 [Source:HGNC Symbol;Acc:HGNC:566]	3.46665	3.38479	1.02419
ENSG00000185009	AP3M1	adaptor related protein complex 3 subunit mu 1 [Source:HGNC Symbol;Acc:HGNC:569]	3.05895	2.7645	1.10651
ENSG00000070718	AP3M2	adaptor related protein complex 3 subunit mu 2 [Source:HGNC Symbol;Acc:HGNC:570]	2.35288	2.15796	1.09033
ENSG00000177879	AP3S1	adaptor related protein complex 3 subunit sigma 1 [Source:HGNC Symbol;Acc:HGNC:2013]	1.97655	2.16394	0.913401
ENSG00000157823	AP3S2	adaptor related protein complex 3 subunit sigma 2 [Source:HGNC Symbol;Acc:HGNC:571]	1.74745	1.60001	1.09215
ENSG00000134262	AP4B1	adaptor related protein complex 4 subunit beta 1 [Source:HGNC Symbol;Acc:HGNC:572]	1.9895	1.99293	0.99828
ENSG00000081014	AP4E1	adaptor related protein complex 4 subunit epsilon 1 [Source:HGNC Symbol;Acc:HGNC:573]	2.19667	2.09018	1.05095
ENSG00000053770	AP5M1	adaptor related protein complex 5 subunit mu 1 [Source:HGNC Symbol;Acc:HGNC:20192]	2.32566	2.34308	0.992564
ENSG00000120868	APAF1	apoptotic peptidase activating factor 1 [Source:HGNC Symbol;Acc:HGNC:576]	3.84796	2.71609	1.41673
ENSG00000107282	APBA1	amyloid beta precursor protein binding family A member 1 [Source:HGNC Symbol;Acc:HGNC:578]	2.32449	2.40234	0.967596
ENSG00000163697	APBB2	amyloid beta precursor protein binding family B member 2 [Source:HGNC Symbol;Acc:HGNC:582]	2.13122	2.32751	0.915669
ENSG00000164062	APEH	acylaminoacyl-peptide hydrolase [Source:HGNC Symbol;Acc:HGNC:586]	0.685676	0.720192	0.952074
ENSG00000117362	APH1A	aph-1 homolog A, gamma-secretase subunit [Source:HGNC Symbol;Acc:HGNC:29509]	0.604656	0.623339	0.970028
ENSG00000138613	APH1B	aph-1 homolog B, gamma-secretase subunit [Source:HGNC Symbol;Acc:HGNC:24080]	2.03897	2.00815	1.01535
ENSG00000166181	API5	apoptosis inhibitor 5 [Source:HGNC Symbol;Acc:HGNC:594]	2.82674	2.58998	1.09141
ENSG00000134817	APLNR	apelin receptor [Source:HGNC Symbol;Acc:HGNC:339]	0.287024	0.203747	1.40873
ENSG00000084234	APLP2	amyloid beta precursor like protein 2 [Source:HGNC Symbol;Acc:HGNC:598]	3.15519	2.53023	1.247
ENSG00000101474	APMAP	adipocyte plasma membrane associated protein [Source:HGNC Symbol;Acc:HGNC:13238]	1.44016	1.40615	1.02419
ENSG00000130208	APOC1	apolipoprotein C1 [Source:HGNC Symbol;Acc:HGNC:607]	0.466723	0.375761	1.24208
ENSG00000130203	APOE	apolipoprotein E [Source:HGNC Symbol;Acc:HGNC:613]	1.44696	1.37166	1.05489
ENSG00000128335	APOL2	apolipoprotein L2 [Source:HGNC Symbol;Acc:HGNC:619]	2.36043	2.23002	1.05848
ENSG00000100336	APOL4	apolipoprotein L4 [Source:HGNC Symbol;Acc:HGNC:14867]	2.30535	2.44407	0.94324
ENSG00000142192	APP	amyloid beta precursor protein [Source:HGNC Symbol;Acc:HGNC:620]	3.92155	3.73384	1.05027
ENSG00000062725	APPBP2	amyloid beta precursor protein binding protein 2 [Source:HGNC Symbol;Acc:HGNC:622]	2.6423	2.65417	0.995527
ENSG00000157500	APPL1	adaptor protein, phosphotyrosine interacting with PH domain and leucine zipper 1 [Source:HGNC Symbol;Acc:HGNC:24035]	2.2479	2.77952	0.808737
ENSG00000136044	APPL2	adaptor protein, phosphotyrosine interacting with PH domain and leucine zipper 2 [Source:HGNC Symbol;Acc:HGNC:18242]	3.02021	3.10119	0.973887
ENSG00000198931	APRT	adenine phosphoribosyltransferase [Source:HGNC Symbol;Acc:HGNC:626]	0.543449	0.653798	0.831219
ENSG00000137074	APTX	aprataxin [Source:HGNC Symbol;Acc:HGNC:15984]	1.7322	1.83873	0.94206
ENSG00000240583	AQP1	aquaporin 1 (Colton blood group) [Source:HGNC Symbol;Acc:HGNC:633]	0.60358	0.377053	1.60078
ENSG00000143595	AQP10	aquaporin 10 [Source:HGNC Symbol;Acc:HGNC:16029]	0.482134	0.432516	1.11472
ENSG00000021776	AQR	aquarius intron-binding spliceosomal factor [Source:HGNC Symbol;Acc:HGNC:29513]	3.78183	3.26627	1.15784
ENSG00000120318	ARAP3	ArfGAP with RhoGAP domain, ankyrin repeat and PH domain 3 [Source:HGNC Symbol;Acc:HGNC:24097]	1.27885	1.66335	0.768841
ENSG00000095139	ARCN1	archain 1 [Source:HGNC Symbol;Acc:HGNC:649]	3.3663	3.27004	1.02944
ENSG00000119682	AREL1	apoptosis resistant E3 ubiquitin protein ligase 1 [Source:HGNC Symbol;Acc:HGNC:20363]	2.27348	1.51937	1.49633
ENSG00000143761	ARF1	ADP ribosylation factor 1 [Source:HGNC Symbol;Acc:HGNC:652]	1.22442	0.442012	2.77012
ENSG00000004059	ARF5	ADP ribosylation factor 5 [Source:HGNC Symbol;Acc:HGNC:658]	0.566172	0.620905	0.911849
ENSG00000101199	ARFGAP1	ADP ribosylation factor GTPase activating protein 1 [Source:HGNC Symbol;Acc:HGNC:15852]	0.486913	0.60272	0.80786
ENSG00000242247	ARFGAP3	ADP ribosylation factor GTPase activating protein 3 [Source:HGNC Symbol;Acc:HGNC:661]	2.25903	2.4345	0.927923
ENSG00000066777	ARFGEF1	ADP ribosylation factor guanine nucleotide exchange factor 1 [Source:HGNC Symbol;Acc:HGNC:15772]	4.01503	3.86402	1.03908
ENSG00000124198	ARFGEF2	ADP ribosylation factor guanine nucleotide exchange factor 2 [Source:HGNC Symbol;Acc:HGNC:15853]	3.41315	2.95914	1.15343
ENSG00000081181	ARG2	arginase 2 [Source:HGNC Symbol;Acc:HGNC:664]	1.86801	2.09663	0.89096
ENSG00000071205	ARHGAP10	Rho GTPase activating protein 10 [Source:HGNC Symbol;Acc:HGNC:26099]	3.24556	3.35048	0.968685
ENSG00000140750	ARHGAP17	Rho GTPase activating protein 17 [Source:HGNC Symbol;Acc:HGNC:18239]	2.13938	2.03805	1.04972
ENSG00000213390	ARHGAP19	Rho GTPase activating protein 19 [Source:HGNC Symbol;Acc:HGNC:23724]	3.50804	3.03294	1.15664
ENSG00000107863	ARHGAP21	Rho GTPase activating protein 21 [Source:HGNC Symbol;Acc:HGNC:23725]	4.6773	4.158	1.12489
ENSG00000145819	ARHGAP26	Rho GTPase activating protein 26 [Source:HGNC Symbol;Acc:HGNC:17073]	3.01821	3.07648	0.981059
ENSG00000215769	ARHGAP27P1-BPTFP1-KPNA2P3	ARHGAP27P1-BPTFP1-KPNA2P3 readthrough, transcribed pseudogene [Source:HGNC Symbol;Acc:HGNC:52873]	2.37454	1.69522	1.40073
ENSG00000031081	ARHGAP31	Rho GTPase activating protein 31 [Source:HGNC Symbol;Acc:HGNC:29216]	2.47215	2.13663	1.15703
ENSG00000134909	ARHGAP32	Rho GTPase activating protein 32 [Source:HGNC Symbol;Acc:HGNC:17399]	4.00798	3.51052	1.1417
ENSG00000160007	ARHGAP35	Rho GTPase activating protein 35 [Source:HGNC Symbol;Acc:HGNC:4591]	5.47605	5.07466	1.0791
ENSG00000147256	ARHGAP36	Rho GTPase activating protein 36 [Source:HGNC Symbol;Acc:HGNC:26388]	2.08769	2.08853	0.999596
ENSG00000006740	ARHGAP44	Rho GTPase activating protein 44 [Source:HGNC Symbol;Acc:HGNC:29096]	3.42404	5.42206	0.631502
ENSG00000047648	ARHGAP6	Rho GTPase activating protein 6 [Source:HGNC Symbol;Acc:HGNC:676]	2.3199	2.313	1.00298
ENSG00000141522	ARHGDIA	Rho GDP dissociation inhibitor alpha [Source:HGNC Symbol;Acc:HGNC:678]	0.696568	0.714897	0.974362
ENSG00000242173	ARHGDIG	Rho GDP dissociation inhibitor gamma [Source:HGNC Symbol;Acc:HGNC:680]	0.309231	0.279015	1.10829
ENSG00000104728	ARHGEF10	Rho guanine nucleotide exchange factor 10 [Source:HGNC Symbol;Acc:HGNC:14103]	2.64783	2.58552	1.0241
ENSG00000132694	ARHGEF11	Rho guanine nucleotide exchange factor 11 [Source:HGNC Symbol;Acc:HGNC:14580]	2.2401	2.08402	1.07489
ENSG00000196914	ARHGEF12	Rho guanine nucleotide exchange factor 12 [Source:HGNC Symbol;Acc:HGNC:14193]	2.83737	2.16981	1.30766
ENSG00000130762	ARHGEF16	Rho guanine nucleotide exchange factor 16 [Source:HGNC Symbol;Acc:HGNC:15515]	0.432822	0.380919	1.13626
ENSG00000114790	ARHGEF26	Rho guanine nucleotide exchange factor 26 [Source:HGNC Symbol;Acc:HGNC:24490]	3.45418	3.39918	1.01618
ENSG00000214944	ARHGEF28	Rho guanine nucleotide exchange factor 28 [Source:HGNC Symbol;Acc:HGNC:30322]	4.14463	3.86055	1.07359
ENSG00000163947	ARHGEF3	Rho guanine nucleotide exchange factor 3 [Source:HGNC Symbol;Acc:HGNC:683]	4.53539	5.02977	0.90171
ENSG00000183111	ARHGEF37	Rho guanine nucleotide exchange factor 37 [Source:HGNC Symbol;Acc:HGNC:34430]	5.53965	4.85023	1.14214
ENSG00000136002	ARHGEF4	Rho guanine nucleotide exchange factor 4 [Source:HGNC Symbol;Acc:HGNC:684]	0.424415	0.262752	1.61527
ENSG00000129675	ARHGEF6	Rac/Cdc42 guanine nucleotide exchange factor 6 [Source:HGNC Symbol;Acc:HGNC:685]	4.4793	3.84145	1.16604
ENSG00000102606	ARHGEF7	Rho guanine nucleotide exchange factor 7 [Source:HGNC Symbol;Acc:HGNC:15607]	2.62971	2.70335	0.972762
ENSG00000117713	ARID1A	AT-rich interaction domain 1A [Source:HGNC Symbol;Acc:HGNC:11110]	2.7595	2.95688	0.933245
ENSG00000049618	ARID1B	AT-rich interaction domain 1B [Source:HGNC Symbol;Acc:HGNC:18040]	2.80224	2.63634	1.06293
ENSG00000189079	ARID2	AT-rich interaction domain 2 [Source:HGNC Symbol;Acc:HGNC:18037]	4.14661	3.39613	1.22098
ENSG00000150347	ARID5B	AT-rich interaction domain 5B [Source:HGNC Symbol;Acc:HGNC:17362]	3.53725	3.26192	1.08441
ENSG00000166233	ARIH1	ariadne RBR E3 ubiquitin protein ligase 1 [Source:HGNC Symbol;Acc:HGNC:689]	3.17713	2.99777	1.05983
ENSG00000177479	ARIH2	ariadne RBR E3 ubiquitin protein ligase 2 [Source:HGNC Symbol;Acc:HGNC:690]	1.40143	1.60729	0.871917
ENSG00000221883	ARIH2OS	ariadne RBR E3 ubiquitin protein ligase 2 opposite strand [Source:HGNC Symbol;Acc:HGNC:34425]	0.594644	0.467265	1.27261
ENSG00000175414	ARL10	ADP ribosylation factor like GTPase 10 [Source:HGNC Symbol;Acc:HGNC:22042]	3.37934	2.94297	1.14828
ENSG00000213465	ARL2	ADP ribosylation factor like GTPase 2 [Source:HGNC Symbol;Acc:HGNC:693]	0.703257	0.672609	1.04557
ENSG00000188042	ARL4C	ADP ribosylation factor like GTPase 4C [Source:HGNC Symbol;Acc:HGNC:698]	3.86291	4.09692	0.942883
ENSG00000170540	ARL6IP1	ADP ribosylation factor like GTPase 6 interacting protein 1 [Source:HGNC Symbol;Acc:HGNC:697]	2.60985	2.56107	1.01904
ENSG00000182196	ARL6IP4	ADP ribosylation factor like GTPase 6 interacting protein 4 [Source:HGNC Symbol;Acc:HGNC:18076]	0.595774	0.597097	0.997783
ENSG00000144746	ARL6IP5	ADP ribosylation factor like GTPase 6 interacting protein 5 [Source:HGNC Symbol;Acc:HGNC:16937]	2.2251	2.24811	0.989764
ENSG00000105676	ARMC6	armadillo repeat containing 6 [Source:HGNC Symbol;Acc:HGNC:25049]	0.548353	0.622662	0.880658
ENSG00000114098	ARMC8	armadillo repeat containing 8 [Source:HGNC Symbol;Acc:HGNC:24999]	2.3225	2.44147	0.951272
ENSG00000135931	ARMC9	armadillo repeat containing 9 [Source:HGNC Symbol;Acc:HGNC:20730]	2.31887	2.25733	1.02726
ENSG00000126947	ARMCX1	armadillo repeat containing X-linked 1 [Source:HGNC Symbol;Acc:HGNC:18073]	1.95743	2.11271	0.926505
ENSG00000184867	ARMCX2	armadillo repeat containing X-linked 2 [Source:HGNC Symbol;Acc:HGNC:16869]	2.23068	2.27554	0.980285
ENSG00000196440	ARMCX4	armadillo repeat containing X-linked 4 [Source:HGNC Symbol;Acc:HGNC:28615]	17.2942	7.52965	2.29681
ENSG00000120029	ARMH3	armadillo-like helical domain containing 3 [Source:HGNC Symbol;Acc:HGNC:25788]	2.18685	2.19541	0.9961
ENSG00000143437	ARNT	aryl hydrocarbon receptor nuclear translocator [Source:HGNC Symbol;Acc:HGNC:700]	2.90485	2.89527	1.00331
ENSG00000172379	ARNT2	aryl hydrocarbon receptor nuclear translocator 2 [Source:HGNC Symbol;Acc:HGNC:16876]	1.8268	1.6935	1.07871
ENSG00000133794	ARNTL	aryl hydrocarbon receptor nuclear translocator like [Source:HGNC Symbol;Acc:HGNC:701]	1.76915	1.91638	0.923172
ENSG00000029153	ARNTL2	aryl hydrocarbon receptor nuclear translocator like 2 [Source:HGNC Symbol;Acc:HGNC:18984]	1.66349	0.645906	2.57543
ENSG00000163466	ARPC2	actin related protein 2/3 complex subunit 2 [Source:HGNC Symbol;Acc:HGNC:705]	1.51489	1.76391	0.858826
ENSG00000250151	ARPC4-TTLL3	ARPC4-TTLL3 readthrough [Source:HGNC Symbol;Acc:HGNC:38830]	0.48337	0.536841	0.900396
ENSG00000162704	ARPC5	actin related protein 2/3 complex subunit 5 [Source:HGNC Symbol;Acc:HGNC:708]	1.9559	1.88353	1.03842
ENSG00000136950	ARPC5L	actin related protein 2/3 complex subunit 5 like [Source:HGNC Symbol;Acc:HGNC:23366]	1.68989	1.62218	1.04174
ENSG00000242498	ARPIN	actin related protein 2/3 complex inhibitor [Source:HGNC Symbol;Acc:HGNC:28782]	1.57723	1.54444	1.02123
ENSG00000250021	ARPIN-AP3S2	ARPIN-AP3S2 readthrough [Source:HGNC Symbol;Acc:HGNC:38824]	0.0736602	0.0750667	0.981262
ENSG00000128989	ARPP19	cAMP regulated phosphoprotein 19 [Source:HGNC Symbol;Acc:HGNC:16967]	1.85541	1.81112	1.02445
ENSG00000141480	ARRB2	arrestin beta 2 [Source:HGNC Symbol;Acc:HGNC:712]	0.607048	0.760238	0.798497
ENSG00000203993	ARRDC1-AS1	ARRDC1 antisense RNA 1 [Source:HGNC Symbol;Acc:HGNC:23395]	0.666346	0.523587	1.27265
ENSG00000140450	ARRDC4	arrestin domain containing 4 [Source:HGNC Symbol;Acc:HGNC:28087]	4.93747	5.15228	0.958309
ENSG00000113273	ARSB	arylsulfatase B [Source:HGNC Symbol;Acc:HGNC:714]	2.06516	2.01057	1.02715
ENSG00000006756	ARSD	arylsulfatase D [Source:HGNC Symbol;Acc:HGNC:717]	2.04623	1.88355	1.08637
ENSG00000141337	ARSG	arylsulfatase G [Source:HGNC Symbol;Acc:HGNC:24102]	2.60062	2.88505	0.901411
ENSG00000164291	ARSK	arylsulfatase family member K [Source:HGNC Symbol;Acc:HGNC:25239]	2.58326	3.04726	0.847732
ENSG00000214435	AS3MT	arsenite methyltransferase [Source:HGNC Symbol;Acc:HGNC:17452]	1.88711	1.59291	1.18469
ENSG00000104763	ASAH1	N-acylsphingosine amidohydrolase 1 [Source:HGNC Symbol;Acc:HGNC:735]	1.79977	1.88749	0.953528
ENSG00000204147	ASAH2B	N-acylsphingosine amidohydrolase 2B [Source:HGNC Symbol;Acc:HGNC:23456]	2.48765	2.64497	0.940519
ENSG00000153317	ASAP1	ArfGAP with SH3 domain, ankyrin repeat and PH domain 1 [Source:HGNC Symbol;Acc:HGNC:2720]	4.46567	4.28766	1.04152
ENSG00000151693	ASAP2	ArfGAP with SH3 domain, ankyrin repeat and PH domain 2 [Source:HGNC Symbol;Acc:HGNC:2721]	2.89465	2.38324	1.21459
ENSG00000065802	ASB1	ankyrin repeat and SOCS box containing 1 [Source:HGNC Symbol;Acc:HGNC:16011]	1.82974	7.05623	0.259308
ENSG00000196372	ASB13	ankyrin repeat and SOCS box containing 13 [Source:HGNC Symbol;Acc:HGNC:19765]	1.9923	1.39376	1.42945
ENSG00000115239	ASB3	ankyrin repeat and SOCS box containing 3 [Source:HGNC Symbol;Acc:HGNC:16013]	2.98222	3.06271	0.97372
ENSG00000183475	ASB7	ankyrin repeat and SOCS box containing 7 [Source:HGNC Symbol;Acc:HGNC:17182]	2.88658	2.66204	1.08435
ENSG00000177981	ASB8	ankyrin repeat and SOCS box containing 8 [Source:HGNC Symbol;Acc:HGNC:17183]	1.79348	1.92829	0.930087
ENSG00000138303	ASCC1	activating signal cointegrator 1 complex subunit 1 [Source:HGNC Symbol;Acc:HGNC:24268]	2.22651	2.13034	1.04514
ENSG00000112249	ASCC3	activating signal cointegrator 1 complex subunit 3 [Source:HGNC Symbol;Acc:HGNC:18697]	3.46318	2.81693	1.22942
ENSG00000139352	ASCL1	achaete-scute family bHLH transcription factor 1 [Source:HGNC Symbol;Acc:HGNC:738]	2.87913	2.64337	1.08919
ENSG00000116539	ASH1L	ASH1 like histone lysine methyltransferase [Source:HGNC Symbol;Acc:HGNC:19088]	4.00138	4.05899	0.985807
ENSG00000129691	ASH2L	ASH2 like, histone lysine methyltransferase complex subunit [Source:HGNC Symbol;Acc:HGNC:744]	2.5062	2.83624	0.883634
ENSG00000126522	ASL	argininosuccinate lyase [Source:HGNC Symbol;Acc:HGNC:746]	0.596134	0.554243	1.07558
ENSG00000169093	ASMTL	acetylserotonin O-methyltransferase like [Source:HGNC Symbol;Acc:HGNC:751]	0.71029	0.684318	1.03795
ENSG00000198356	ASNA1	arsA arsenite transporter, ATP-binding, homolog 1 (bacterial) [Source:HGNC Symbol;Acc:HGNC:752]	0.641788	0.631554	1.0162
ENSG00000204653	ASPDH	aspartate dehydrogenase domain containing [Source:HGNC Symbol;Acc:HGNC:33856]	0.628796	0.506827	1.24065
ENSG00000198363	ASPH	aspartate beta-hydroxylase [Source:HGNC Symbol;Acc:HGNC:757]	2.46588	2.47649	0.995716
ENSG00000169696	ASPSCR1	ASPSCR1, UBX domain containing tether for SLC2A4 [Source:HGNC Symbol;Acc:HGNC:13825]	0.614711	0.635795	0.966839
ENSG00000034533	ASTE1	asteroid homolog 1 [Source:HGNC Symbol;Acc:HGNC:25021]	2.37965	2.14899	1.10734
ENSG00000171456	ASXL1	ASXL transcriptional regulator 1 [Source:HGNC Symbol;Acc:HGNC:18318]	1.814	1.1691	1.55162
ENSG00000143970	ASXL2	ASXL transcriptional regulator 2 [Source:HGNC Symbol;Acc:HGNC:23805]	2.90444	3.44477	0.843145
ENSG00000141431	ASXL3	ASXL transcriptional regulator 3 [Source:HGNC Symbol;Acc:HGNC:29357]	3.85046	3.34239	1.15201
ENSG00000138138	ATAD1	ATPase family, AAA domain containing 1 [Source:HGNC Symbol;Acc:HGNC:25903]	2.40487	2.31311	1.03967
ENSG00000156802	ATAD2	ATPase family, AAA domain containing 2 [Source:HGNC Symbol;Acc:HGNC:30123]	2.58611	2.04596	1.26401
ENSG00000119778	ATAD2B	ATPase family, AAA domain containing 2B [Source:HGNC Symbol;Acc:HGNC:29230]	3.12039	2.51478	1.24082
ENSG00000197785	ATAD3A	ATPase family, AAA domain containing 3A [Source:HGNC Symbol;Acc:HGNC:25567]	0.643197	0.66253	0.97082
ENSG00000160072	ATAD3B	ATPase family, AAA domain containing 3B [Source:HGNC Symbol;Acc:HGNC:24007]	0.530618	0.448293	1.18364
ENSG00000107669	ATE1	arginyltransferase 1 [Source:HGNC Symbol;Acc:HGNC:782]	2.04534	1.85963	1.09986
ENSG00000115966	ATF2	activating transcription factor 2 [Source:HGNC Symbol;Acc:HGNC:784]	2.03961	2.18884	0.931823
ENSG00000128272	ATF4	activating transcription factor 4 [Source:HGNC Symbol;Acc:HGNC:786]	0.651632	0.676256	0.963587
ENSG00000118217	ATF6	activating transcription factor 6 [Source:HGNC Symbol;Acc:HGNC:791]	2.52853	2.38671	1.05942
ENSG00000170653	ATF7	activating transcription factor 7 [Source:HGNC Symbol;Acc:HGNC:792]	2.22401	2.00049	1.11173
ENSG00000171681	ATF7IP	activating transcription factor 7 interacting protein [Source:HGNC Symbol;Acc:HGNC:20092]	3.90246	3.92003	0.995518
ENSG00000123395	ATG101	autophagy related 101 [Source:HGNC Symbol;Acc:HGNC:25679]	0.652762	0.657337	0.99304
ENSG00000126775	ATG14	autophagy related 14 [Source:HGNC Symbol;Acc:HGNC:19962]	2.74667	2.57936	1.06486
ENSG00000066739	ATG2B	autophagy related 2B [Source:HGNC Symbol;Acc:HGNC:20187]	4.14867	3.75566	1.10464
ENSG00000144848	ATG3	autophagy related 3 [Source:HGNC Symbol;Acc:HGNC:20962]	2.02478	2.0164	1.00415
ENSG00000101844	ATG4A	autophagy related 4A cysteine peptidase [Source:HGNC Symbol;Acc:HGNC:16489]	2.73543	2.36631	1.15599
ENSG00000125703	ATG4C	autophagy related 4C cysteine peptidase [Source:HGNC Symbol;Acc:HGNC:16040]	2.1554	1.85635	1.16109
ENSG00000130734	ATG4D	autophagy related 4D cysteine peptidase [Source:HGNC Symbol;Acc:HGNC:20789]	0.644153	0.706563	0.911672
ENSG00000138363	ATIC	5-aminoimidazole-4-carboxamide ribonucleotide formyltransferase/IMP cyclohydrolase [Source:HGNC Symbol;Acc:HGNC:794]	1.4611	1.41785	1.0305
ENSG00000198513	ATL1	atlastin GTPase 1 [Source:HGNC Symbol;Acc:HGNC:11231]	3.03366	3.48048	0.871621
ENSG00000119787	ATL2	atlastin GTPase 2 [Source:HGNC Symbol;Acc:HGNC:24047]	2.35545	2.17354	1.08369
ENSG00000184743	ATL3	atlastin GTPase 3 [Source:HGNC Symbol;Acc:HGNC:24526]	2.35107	2.51376	0.93528
ENSG00000166454	ATMIN	ATM interactor [Source:HGNC Symbol;Acc:HGNC:29034]	2.66153	2.58747	1.02863
ENSG00000111676	ATN1	atrophin 1 [Source:HGNC Symbol;Acc:HGNC:3033]	1.44882	1.32581	1.09278
ENSG00000168874	ATOH8	atonal bHLH transcription factor 8 [Source:HGNC Symbol;Acc:HGNC:24126]	0.737336	0.764254	0.96478
ENSG00000145246	ATP10D	ATPase phospholipid transporting 10D (putative) [Source:HGNC Symbol;Acc:HGNC:13549]	4.32016	3.18826	1.35502
ENSG00000068650	ATP11A	ATPase phospholipid transporting 11A [Source:HGNC Symbol;Acc:HGNC:13552]	2.6064	1.94672	1.33887
ENSG00000163399	ATP1A1	ATPase Na+/K+ transporting subunit alpha 1 [Source:HGNC Symbol;Acc:HGNC:799]	2.32145	2.19494	1.05764
ENSG00000105409	ATP1A3	ATPase Na+/K+ transporting subunit alpha 3 [Source:HGNC Symbol;Acc:HGNC:801]	0.72979	0.692914	1.05322
ENSG00000143153	ATP1B1	ATPase Na+/K+ transporting subunit beta 1 [Source:HGNC Symbol;Acc:HGNC:804]	2.33531	2.23042	1.04703
ENSG00000069849	ATP1B3	ATPase Na+/K+ transporting subunit beta 3 [Source:HGNC Symbol;Acc:HGNC:806]	2.17692	1.46875	1.48216
ENSG00000174437	ATP2A2	ATPase sarcoplasmic/endoplasmic reticulum Ca2+ transporting 2 [Source:HGNC Symbol;Acc:HGNC:812]	2.27264	2.1393	1.06233
ENSG00000271614	ATP2B1-AS1	ATP2B1 antisense RNA 1 [Source:HGNC Symbol;Acc:HGNC:27883]	0.442432	0.402603	1.09893
ENSG00000058668	ATP2B4	ATPase plasma membrane Ca2+ transporting 4 [Source:HGNC Symbol;Acc:HGNC:817]	4.9656	3.12617	1.5884
ENSG00000017260	ATP2C1	ATPase secretory pathway Ca2+ transporting 1 [Source:HGNC Symbol;Acc:HGNC:13211]	3.27323	3.10376	1.0546
ENSG00000152234	ATP5F1A	ATP synthase F1 subunit alpha [Source:HGNC Symbol;Acc:HGNC:823]	1.82311	1.93067	0.944289
ENSG00000165629	ATP5F1C	ATP synthase F1 subunit gamma [Source:HGNC Symbol;Acc:HGNC:833]	0.681104	0.764859	0.890496
ENSG00000124172	ATP5F1E	ATP synthase F1 subunit epsilon [Source:HGNC Symbol;Acc:HGNC:838]	0.605944	0.699542	0.866201
ENSG00000159199	ATP5MC1	ATP synthase membrane subunit c locus 1 [Source:HGNC Symbol;Acc:HGNC:841]	0.564691	0.583713	0.967411
ENSG00000135390	ATP5MC2	ATP synthase membrane subunit c locus 2 [Source:HGNC Symbol;Acc:HGNC:842]	0.624027	0.671025	0.929961
ENSG00000154518	ATP5MC3	ATP synthase membrane subunit c locus 3 [Source:HGNC Symbol;Acc:HGNC:843]	0.62243	0.627833	0.991394
ENSG00000173915	ATP5MD	ATP synthase membrane subunit DAPIT [Source:HGNC Symbol;Acc:HGNC:30889]	0.466343	0.527887	0.883414
ENSG00000169020	ATP5ME	ATP synthase membrane subunit e [Source:HGNC Symbol;Acc:HGNC:846]	0.732434	0.699921	1.04645
ENSG00000241468	ATP5MF	ATP synthase membrane subunit f [Source:HGNC Symbol;Acc:HGNC:848]	0.561301	0.600088	0.935365
ENSG00000156411	ATP5MPL	ATP synthase membrane subunit 6.8PL [Source:HGNC Symbol;Acc:HGNC:1188]	0.673096	0.734941	0.91585
ENSG00000116459	ATP5PB	ATP synthase peripheral stalk-membrane subunit b [Source:HGNC Symbol;Acc:HGNC:840]	1.51899	1.55574	0.976379
ENSG00000205464	ATP6AP1L	ATPase H+ transporting accessory protein 1 like [Source:HGNC Symbol;Acc:HGNC:28091]	2.0485	2.03163	1.0083
ENSG00000182220	ATP6AP2	ATPase H+ transporting accessory protein 2 [Source:HGNC Symbol;Acc:HGNC:18305]	1.3286	2.28401	0.581697
ENSG00000033627	ATP6V0A1	ATPase H+ transporting V0 subunit a1 [Source:HGNC Symbol;Acc:HGNC:865]	1.43365	1.37893	1.03968
ENSG00000185344	ATP6V0A2	ATPase H+ transporting V0 subunit a2 [Source:HGNC Symbol;Acc:HGNC:18481]	1.76684	1.84063	0.959911
ENSG00000117410	ATP6V0B	ATPase H+ transporting V0 subunit b [Source:HGNC Symbol;Acc:HGNC:861]	0.464946	0.473677	0.981567
ENSG00000114573	ATP6V1A	ATPase H+ transporting V1 subunit A [Source:HGNC Symbol;Acc:HGNC:851]	3.68932	3.72329	0.990877
ENSG00000147416	ATP6V1B2	ATPase H+ transporting V1 subunit B2 [Source:HGNC Symbol;Acc:HGNC:854]	2.76066	2.80533	0.984075
ENSG00000155097	ATP6V1C1	ATPase H+ transporting V1 subunit C1 [Source:HGNC Symbol;Acc:HGNC:856]	2.61362	2.54269	1.0279
ENSG00000143882	ATP6V1C2	ATPase H+ transporting V1 subunit C2 [Source:HGNC Symbol;Acc:HGNC:18264]	0.151733	2.10304	0.0721492
ENSG00000100554	ATP6V1D	ATPase H+ transporting V1 subunit D [Source:HGNC Symbol;Acc:HGNC:13527]	1.74698	2.16576	0.806634
ENSG00000250565	ATP6V1E2	ATPase H+ transporting V1 subunit E2 [Source:HGNC Symbol;Acc:HGNC:18125]	1.9579	2.00726	0.975409
ENSG00000128524	ATP6V1F	ATPase H+ transporting V1 subunit F [Source:HGNC Symbol;Acc:HGNC:16832]	0.656746	0.679315	0.966776
ENSG00000272899	ATP6V1FNB	ATP6V1F neighbor [Source:HGNC Symbol;Acc:HGNC:52392]	2.24832	2.30975	0.973404
ENSG00000136888	ATP6V1G1	ATPase H+ transporting V1 subunit G1 [Source:HGNC Symbol;Acc:HGNC:864]	1.56566	1.65046	0.948621
ENSG00000254870	ATP6V1G2-DDX39B	ATP6V1G2-DDX39B readthrough (NMD candidate) [Source:HGNC Symbol;Acc:HGNC:41999]	0.238272	0.190179	1.25288
ENSG00000047249	ATP6V1H	ATPase H+ transporting V1 subunit H [Source:HGNC Symbol;Acc:HGNC:18303]	2.37583	2.3032	1.03154
ENSG00000165240	ATP7A	ATPase copper transporting alpha [Source:HGNC Symbol;Acc:HGNC:869]	3.51399	2.70556	1.2988
ENSG00000123191	ATP7B	ATPase copper transporting beta [Source:HGNC Symbol;Acc:HGNC:870]	2.00869	2.42547	0.828167
ENSG00000124406	ATP8A1	ATPase phospholipid transporting 8A1 [Source:HGNC Symbol;Acc:HGNC:13531]	2.5592	2.32318	1.1016
ENSG00000132932	ATP8A2	ATPase phospholipid transporting 8A2 [Source:HGNC Symbol;Acc:HGNC:13533]	4.37331	4.68154	0.93416
ENSG00000054793	ATP9A	ATPase phospholipid transporting 9A (putative) [Source:HGNC Symbol;Acc:HGNC:13540]	2.71106	3.46288	0.782891
ENSG00000166377	ATP9B	ATPase phospholipid transporting 9B (putative) [Source:HGNC Symbol;Acc:HGNC:13541]	2.63872	2.0875	1.26406
ENSG00000150756	ATPSCKMT	ATP synthase c subunit lysine N-methyltransferase [Source:HGNC Symbol;Acc:HGNC:27029]	2.29475	2.23687	1.02588
ENSG00000138085	ATRAID	all-trans retinoic acid induced differentiation factor [Source:HGNC Symbol;Acc:HGNC:24090]	0.739733	0.696802	1.06161
ENSG00000088812	ATRN	attractin [Source:HGNC Symbol;Acc:HGNC:885]	3.09426	2.79802	1.10587
ENSG00000124788	ATXN1	ataxin 1 [Source:HGNC Symbol;Acc:HGNC:10548]	2.48295	2.23502	1.11093
ENSG00000130638	ATXN10	ataxin 10 [Source:HGNC Symbol;Acc:HGNC:10549]	1.96156	1.99094	0.985247
ENSG00000224470	ATXN1L	ataxin 1 like [Source:HGNC Symbol;Acc:HGNC:33279]	2.39502	2.11788	1.13086
ENSG00000204842	ATXN2	ataxin 2 [Source:HGNC Symbol;Acc:HGNC:10555]	2.42132	2.56915	0.942458
ENSG00000163635	ATXN7	ataxin 7 [Source:HGNC Symbol;Acc:HGNC:10560]	2.67704	2.96837	0.901856
ENSG00000253719	ATXN7L3B	ataxin 7 like 3B [Source:HGNC Symbol;Acc:HGNC:37931]	2.22034	2.08981	1.06246
ENSG00000115307	AUP1	AUP1, lipid droplet regulating VLDL assembly factor [Source:HGNC Symbol;Acc:HGNC:891]	0.608852	0.618413	0.984541
ENSG00000087586	AURKA	aurora kinase A [Source:HGNC Symbol;Acc:HGNC:11393]	2.64731	3.23774	0.81764
ENSG00000175756	AURKAIP1	aurora kinase A interacting protein 1 [Source:HGNC Symbol;Acc:HGNC:24114]	0.535348	0.594958	0.899807
ENSG00000158321	AUTS2	AUTS2, activator of transcription and developmental regulator [Source:HGNC Symbol;Acc:HGNC:14262]	3.81737	3.4779	1.09761
ENSG00000105778	AVL9	AVL9 cell migration associated [Source:HGNC Symbol;Acc:HGNC:28994]	4.45998	5.92186	0.75314
ENSG00000168646	AXIN2	axin 2 [Source:HGNC Symbol;Acc:HGNC:904]	2.35902	2.08349	1.13224
ENSG00000155096	AZIN1	antizyme inhibitor 1 [Source:HGNC Symbol;Acc:HGNC:16432]	1.64905	1.62219	1.01656
ENSG00000162885	B3GALNT2	beta-1,3-N-acetylgalactosaminyltransferase 2 [Source:HGNC Symbol;Acc:HGNC:28596]	2.23479	2.03129	1.10018
ENSG00000184809	B3GALT5-AS1	B3GALT5 antisense RNA 1 [Source:HGNC Symbol;Acc:HGNC:16424]	2.6792	1.24607	2.15012
ENSG00000149541	B3GAT3	beta-1,3-glucuronyltransferase 3 [Source:HGNC Symbol;Acc:HGNC:923]	0.60442	0.643159	0.939767
ENSG00000187676	B3GLCT	beta 3-glucosyltransferase [Source:HGNC Symbol;Acc:HGNC:20207]	1.87273	1.92346	0.97363
ENSG00000170340	B3GNT2	UDP-GlcNAc:betaGal beta-1,3-N-acetylglucosaminyltransferase 2 [Source:HGNC Symbol;Acc:HGNC:15629]	3.09441	3.10079	0.997942
ENSG00000182272	B4GALNT4	beta-1,4-N-acetyl-galactosaminyltransferase 4 [Source:HGNC Symbol;Acc:HGNC:26315]	0.699413	0.645077	1.08423
ENSG00000086062	B4GALT1	beta-1,4-galactosyltransferase 1 [Source:HGNC Symbol;Acc:HGNC:924]	1.55457	1.44871	1.07307
ENSG00000117411	B4GALT2	beta-1,4-galactosyltransferase 2 [Source:HGNC Symbol;Acc:HGNC:925]	0.579881	0.591616	0.980164
ENSG00000121578	B4GALT4	beta-1,4-galactosyltransferase 4 [Source:HGNC Symbol;Acc:HGNC:927]	1.66179	3.2485	0.511555
ENSG00000158470	B4GALT5	beta-1,4-galactosyltransferase 5 [Source:HGNC Symbol;Acc:HGNC:928]	2.83692	2.60107	1.09068
ENSG00000174684	B4GAT1	beta-1,4-glucuronyltransferase 1 [Source:HGNC Symbol;Acc:HGNC:15685]	1.56152	1.5814	0.987431
ENSG00000108641	B9D1	B9 domain containing 1 [Source:HGNC Symbol;Acc:HGNC:24123]	0.438415	0.624165	0.702403
ENSG00000247081	BAALC-AS1	BAALC antisense RNA 1 [Source:HGNC Symbol;Acc:HGNC:50461]	3.73765	3.82303	0.977669
ENSG00000105393	BABAM1	BRISC and BRCA1 A complex member 1 [Source:HGNC Symbol;Acc:HGNC:25008]	0.694431	0.705117	0.984845
ENSG00000186318	BACE1	beta-secretase 1 [Source:HGNC Symbol;Acc:HGNC:933]	1.67581	1.56517	1.07069
ENSG00000278768	BACE1-AS	BACE1 antisense RNA [Source:HGNC Symbol;Acc:HGNC:37125]	2.31112	2.88461	0.80119
ENSG00000156273	BACH1	BTB domain and CNC homolog 1 [Source:HGNC Symbol;Acc:HGNC:935]	2.56143	2.50171	1.02387
ENSG00000112182	BACH2	BTB domain and CNC homolog 2 [Source:HGNC Symbol;Acc:HGNC:14078]	2.35593	2.02398	1.16401
ENSG00000002330	BAD	BCL2 associated agonist of cell death [Source:HGNC Symbol;Acc:HGNC:936]	0.544501	0.589723	0.923318
ENSG00000151929	BAG3	BCL2 associated athanogene 3 [Source:HGNC Symbol;Acc:HGNC:939]	1.5364	1.46481	1.04887
ENSG00000156735	BAG4	BCL2 associated athanogene 4 [Source:HGNC Symbol;Acc:HGNC:940]	2.01023	2.16459	0.928685
ENSG00000166170	BAG5	BCL2 associated athanogene 5 [Source:HGNC Symbol;Acc:HGNC:941]	3.24507	3.00996	1.07811
ENSG00000226137	BAIAP2-DT	BAIAP2 divergent transcript [Source:HGNC Symbol;Acc:HGNC:44342]	1.80641	1.78724	1.01072
ENSG00000030110	BAK1	BCL2 antagonist/killer 1 [Source:HGNC Symbol;Acc:HGNC:949]	0.616613	0.609116	1.01231
ENSG00000009954	BAZ1B	bromodomain adjacent to zinc finger domain 1B [Source:HGNC Symbol;Acc:HGNC:961]	4.37794	4.12015	1.06257
ENSG00000076108	BAZ2A	bromodomain adjacent to zinc finger domain 2A [Source:HGNC Symbol;Acc:HGNC:962]	2.19123	1.85011	1.18438
ENSG00000123636	BAZ2B	bromodomain adjacent to zinc finger domain 2B [Source:HGNC Symbol;Acc:HGNC:963]	2.97451	2.51895	1.18085
ENSG00000214413	BBIP1	BBSome interacting protein 1 [Source:HGNC Symbol;Acc:HGNC:28093]	0.490449	0.508637	0.964242
ENSG00000174483	BBS1	Bardet-Biedl syndrome 1 [Source:HGNC Symbol;Acc:HGNC:966]	0.738183	1.76432	0.418396
ENSG00000181004	BBS12	Bardet-Biedl syndrome 12 [Source:HGNC Symbol;Acc:HGNC:26648]	3.7227	3.49284	1.06581
ENSG00000125124	BBS2	Bardet-Biedl syndrome 2 [Source:HGNC Symbol;Acc:HGNC:967]	2.88873	2.70459	1.06809
ENSG00000140463	BBS4	Bardet-Biedl syndrome 4 [Source:HGNC Symbol;Acc:HGNC:969]	2.35746	1.68361	1.40024
ENSG00000163093	BBS5	Bardet-Biedl syndrome 5 [Source:HGNC Symbol;Acc:HGNC:970]	1.85439	1.89797	0.97704
ENSG00000122507	BBS9	Bardet-Biedl syndrome 9 [Source:HGNC Symbol;Acc:HGNC:30000]	5.35307	5.83807	0.916924
ENSG00000137936	BCAR3	BCAR3, NSP family adaptor protein [Source:HGNC Symbol;Acc:HGNC:973]	1.55643	1.72875	0.900324
ENSG00000186666	BCDIN3D	BCDIN3 domain containing RNA methyltransferase [Source:HGNC Symbol;Acc:HGNC:27050]	1.67881	1.72845	0.971282
ENSG00000083123	BCKDHB	branched chain keto acid dehydrogenase E1 subunit beta [Source:HGNC Symbol;Acc:HGNC:987]	2.0554	2.16498	0.949384
ENSG00000103507	BCKDK	branched chain ketoacid dehydrogenase kinase [Source:HGNC Symbol;Acc:HGNC:16902]	0.739677	0.741523	0.99751
ENSG00000142867	BCL10	BCL10, immune signaling adaptor [Source:HGNC Symbol;Acc:HGNC:989]	2.10622	1.68271	1.25168
ENSG00000171791	BCL2	BCL2, apoptosis regulator [Source:HGNC Symbol;Acc:HGNC:990]	3.17457	3.1505	1.00764
ENSG00000153094	BCL2L11	BCL2 like 11 [Source:HGNC Symbol;Acc:HGNC:994]	3.89054	3.48044	1.11783
ENSG00000129473	BCL2L2	BCL2 like 2 [Source:HGNC Symbol;Acc:HGNC:995]	2.00502	1.68095	1.19279
ENSG00000099385	BCL7C	BCL7C, BAF complex component [Source:HGNC Symbol;Acc:HGNC:1006]	0.566989	0.61047	0.928775
ENSG00000116128	BCL9	BCL9, transcription coactivator [Source:HGNC Symbol;Acc:HGNC:1008]	2.23032	2.06258	1.08133
ENSG00000186174	BCL9L	BCL9 like [Source:HGNC Symbol;Acc:HGNC:23688]	1.61506	1.47482	1.09509
ENSG00000029363	BCLAF1	BCL2 associated transcription factor 1 [Source:HGNC Symbol;Acc:HGNC:16863]	2.33942	1.92591	1.21471
ENSG00000183337	BCOR	BCL6 corepressor [Source:HGNC Symbol;Acc:HGNC:20893]	2.44307	2.59929	0.939901
ENSG00000085185	BCORL1	BCL6 corepressor like 1 [Source:HGNC Symbol;Acc:HGNC:25657]	1.94807	1.8372	1.06035
ENSG00000236824	BCYRN1	brain cytoplasmic RNA 1 [Source:HGNC Symbol;Acc:HGNC:1022]	0.326263	0.500761	0.651535
ENSG00000100739	BDKRB1	bradykinin receptor B1 [Source:HGNC Symbol;Acc:HGNC:1029]	0.653819	0.5589	1.16983
ENSG00000168398	BDKRB2	bradykinin receptor B2 [Source:HGNC Symbol;Acc:HGNC:1030]	2.08867	2.08354	1.00246
ENSG00000245573	BDNF-AS	BDNF antisense RNA [Source:HGNC Symbol;Acc:HGNC:20608]	3.173	2.5453	1.24661
ENSG00000126581	BECN1	beclin 1 [Source:HGNC Symbol;Acc:HGNC:1034]	2.53887	2.50058	1.01531
ENSG00000188848	BEND4	BEN domain containing 4 [Source:HGNC Symbol;Acc:HGNC:23815]	2.38281	2.26253	1.05316
ENSG00000165626	BEND7	BEN domain containing 7 [Source:HGNC Symbol;Acc:HGNC:23514]	2.55003	2.64146	0.965384
ENSG00000167995	BEST1	bestrophin 1 [Source:HGNC Symbol;Acc:HGNC:12703]	0.890523	1.76023	0.505911
ENSG00000133169	BEX1	brain expressed X-linked 1 [Source:HGNC Symbol;Acc:HGNC:1036]	1.46077	1.56974	0.930583
ENSG00000102409	BEX4	brain expressed X-linked 4 [Source:HGNC Symbol;Acc:HGNC:25475]	1.84943	1.93982	0.953399
ENSG00000103429	BFAR	bifunctional apoptosis regulator [Source:HGNC Symbol;Acc:HGNC:17613]	1.68651	1.37088	1.23024
ENSG00000125864	BFSP1	beaded filament structural protein 1 [Source:HGNC Symbol;Acc:HGNC:1040]	2.40087	2.10015	1.14319
ENSG00000198908	BHLHB9	basic helix-loop-helix family member b9 [Source:HGNC Symbol;Acc:HGNC:29353]	1347.47	7905.61	0.170444
ENSG00000123095	BHLHE41	basic helix-loop-helix family member e41 [Source:HGNC Symbol;Acc:HGNC:16617]	3.14312	2.80839	1.11919
ENSG00000122870	BICC1	BicC family RNA binding protein 1 [Source:HGNC Symbol;Acc:HGNC:19351]	2.45735	2.61104	0.941138
ENSG00000151746	BICD1	BICD cargo adaptor 1 [Source:HGNC Symbol;Acc:HGNC:1049]	1.84814	2.12373	0.870233
ENSG00000185963	BICD2	BICD cargo adaptor 2 [Source:HGNC Symbol;Acc:HGNC:17208]	2.37106	2.47891	0.956494
ENSG00000063169	BICRA	BRD4 interacting chromatin remodeling complex associated protein [Source:HGNC Symbol;Acc:HGNC:4332]	2.25711	1.92072	1.17514
ENSG00000112624	BICRAL	BRD4 interacting chromatin remodeling complex associated protein like [Source:HGNC Symbol;Acc:HGNC:21111]	4.13213	2.96467	1.39379
ENSG00000115760	BIRC6	baculoviral IAP repeat containing 6 [Source:HGNC Symbol;Acc:HGNC:13516]	4.60276	3.95577	1.16356
ENSG00000197299	BLM	BLM RecQ like helicase [Source:HGNC Symbol;Acc:HGNC:1058]	2.18461	2.11806	1.03142
ENSG00000108578	BLMH	bleomycin hydrolase [Source:HGNC Symbol;Acc:HGNC:1059]	2.97043	3.13663	0.947012
ENSG00000135441	BLOC1S1	biogenesis of lysosomal organelles complex 1 subunit 1 [Source:HGNC Symbol;Acc:HGNC:4200]	0.654338	0.63182	1.03564
ENSG00000188428	BLOC1S5	biogenesis of lysosomal organelles complex 1 subunit 5 [Source:HGNC Symbol;Acc:HGNC:18561]	2.04177	1.9663	1.03838
ENSG00000259040	BLOC1S5-TXNDC5	BLOC1S5-TXNDC5 readthrough (NMD candidate) [Source:HGNC Symbol;Acc:HGNC:42001]	1.90191	5.01415e-06	379308
ENSG00000104164	BLOC1S6	biogenesis of lysosomal organelles complex 1 subunit 6 [Source:HGNC Symbol;Acc:HGNC:8549]	3.28955	5.33982	0.616041
ENSG00000106605	BLVRA	biliverdin reductase A [Source:HGNC Symbol;Acc:HGNC:1062]	1.39549	1.44445	0.966109
ENSG00000168283	BMI1	BMI1 proto-oncogene, polycomb ring finger [Source:HGNC Symbol;Acc:HGNC:1066]	2.94963	1.51648	1.94505
ENSG00000164619	BMPER	BMP binding endothelial regulator [Source:HGNC Symbol;Acc:HGNC:24154]	2.65644	2.41675	1.09918
ENSG00000107779	BMPR1A	bone morphogenetic protein receptor type 1A [Source:HGNC Symbol;Acc:HGNC:1076]	1.91692	1.86359	1.02862
ENSG00000138696	BMPR1B	bone morphogenetic protein receptor type 1B [Source:HGNC Symbol;Acc:HGNC:1077]	3.1113	3.34718	0.929528
ENSG00000204217	BMPR2	bone morphogenetic protein receptor type 2 [Source:HGNC Symbol;Acc:HGNC:1078]	2.07187	2.03571	1.01776
ENSG00000165733	BMS1	BMS1, ribosome biogenesis factor [Source:HGNC Symbol;Acc:HGNC:23505]	4.71455	4.65435	1.01293
ENSG00000173068	BNC2	basonuclin 2 [Source:HGNC Symbol;Acc:HGNC:30988]	7.24741	6.28531	1.15307
ENSG00000104765	BNIP3L	BCL2 interacting protein 3 like [Source:HGNC Symbol;Acc:HGNC:1085]	2.14494	2.10128	1.02077
ENSG00000178096	BOLA1	bolA family member 1 [Source:HGNC Symbol;Acc:HGNC:24263]	0.538018	0.676592	0.795188
ENSG00000183336	BOLA2	bolA family member 2 [Source:HGNC Symbol;Acc:HGNC:29488]	0.299338	0.39946	0.749358
ENSG00000169627	BOLA2B	bolA family member 2B [Source:HGNC Symbol;Acc:HGNC:32479]	0.522227	0.530937	0.983595
ENSG00000261236	BOP1	BOP1 ribosomal biogenesis factor [Source:HGNC Symbol;Acc:HGNC:15519]	0.540107	0.563789	0.957996
ENSG00000172331	BPGM	bisphosphoglycerate mutase [Source:HGNC Symbol;Acc:HGNC:1093]	1.59574	1.77453	0.899248
ENSG00000162813	BPNT1	3'(2'), 5'-bisphosphate nucleotidase 1 [Source:HGNC Symbol;Acc:HGNC:1096]	2.04797	1.50548	1.36034
ENSG00000171634	BPTF	bromodomain PHD finger transcription factor [Source:HGNC Symbol;Acc:HGNC:3581]	2.93735	2.83467	1.03622
ENSG00000157764	BRAF	B-Raf proto-oncogene, serine/threonine kinase [Source:HGNC Symbol;Acc:HGNC:1097]	2.03802	2.05609	0.99121
ENSG00000089234	BRAP	BRCA1 associated protein [Source:HGNC Symbol;Acc:HGNC:1099]	2.96793	3.03213	0.978827
ENSG00000185515	BRCC3	BRCA1/BRCA2-containing complex subunit 3 [Source:HGNC Symbol;Acc:HGNC:24185]	2.16422	2.07739	1.0418
ENSG00000100425	BRD1	bromodomain containing 1 [Source:HGNC Symbol;Acc:HGNC:1102]	1.92057	1.96997	0.974926
ENSG00000204256	BRD2	bromodomain containing 2 [Source:HGNC Symbol;Acc:HGNC:1103]	1.42455	1.40118	1.01668
ENSG00000169925	BRD3	bromodomain containing 3 [Source:HGNC Symbol;Acc:HGNC:1104]	2.28055	2.24242	1.017
ENSG00000141867	BRD4	bromodomain containing 4 [Source:HGNC Symbol;Acc:HGNC:13575]	1.82916	1.70261	1.07432
ENSG00000166164	BRD7	bromodomain containing 7 [Source:HGNC Symbol;Acc:HGNC:14310]	3.02624	3.28509	0.921203
ENSG00000112983	BRD8	bromodomain containing 8 [Source:HGNC Symbol;Acc:HGNC:19874]	2.76721	2.53588	1.09122
ENSG00000184992	BRI3BP	BRI3 binding protein [Source:HGNC Symbol;Acc:HGNC:14251]	1.96227	1.76023	1.11478
ENSG00000078725	BRINP1	BMP/retinoic acid inducible neural specific 1 [Source:HGNC Symbol;Acc:HGNC:2687]	1.81771	1.70906	1.06357
ENSG00000174744	BRMS1	BRMS1, transcriptional repressor and anoikis regulator [Source:HGNC Symbol;Acc:HGNC:17262]	0.679401	0.688901	0.98621
ENSG00000096070	BRPF3	bromodomain and PHD finger containing 3 [Source:HGNC Symbol;Acc:HGNC:14256]	1.94596	2.39665	0.811948
ENSG00000185658	BRWD1	bromodomain and WD repeat domain containing 1 [Source:HGNC Symbol;Acc:HGNC:12760]	2.6901	4.06671	0.661492
ENSG00000165288	BRWD3	bromodomain and WD repeat domain containing 3 [Source:HGNC Symbol;Acc:HGNC:17342]	2.99225	2.96254	1.01003
ENSG00000168000	BSCL2	BSCL2, seipin lipid droplet biogenesis associated [Source:HGNC Symbol;Acc:HGNC:15832]	0.734576	0.743082	0.988553
ENSG00000095564	BTAF1	B-TFIID TATA-box binding protein associated factor 1 [Source:HGNC Symbol;Acc:HGNC:17307]	5.15492	4.29721	1.1996
ENSG00000148925	BTBD10	BTB domain containing 10 [Source:HGNC Symbol;Acc:HGNC:21445]	2.34979	2.39917	0.979419
ENSG00000222009	BTBD19	BTB domain containing 19 [Source:HGNC Symbol;Acc:HGNC:27145]	0.295234	0.329584	0.895777
ENSG00000132640	BTBD3	BTB domain containing 3 [Source:HGNC Symbol;Acc:HGNC:15854]	2.72115	2.72394	0.998975
ENSG00000184887	BTBD6	BTB domain containing 6 [Source:HGNC Symbol;Acc:HGNC:19897]	0.624084	0.675538	0.923833
ENSG00000011114	BTBD7	BTB domain containing 7 [Source:HGNC Symbol;Acc:HGNC:18269]	4.80289	4.13246	1.16224
ENSG00000183826	BTBD9	BTB domain containing 9 [Source:HGNC Symbol;Acc:HGNC:21228]	2.80533	2.40356	1.16716
ENSG00000169814	BTD	biotinidase [Source:HGNC Symbol;Acc:HGNC:1122]	2.33607	1.71496	1.36217
ENSG00000145741	BTF3	basic transcription factor 3 [Source:HGNC Symbol;Acc:HGNC:1125]	1.32108	1.36956	0.964602
ENSG00000133639	BTG1	BTG anti-proliferation factor 1 [Source:HGNC Symbol;Acc:HGNC:1130]	3.28604	3.32258	0.989004
ENSG00000159388	BTG2	BTG anti-proliferation factor 2 [Source:HGNC Symbol;Acc:HGNC:1131]	1.91877	1.83634	1.04489
ENSG00000112763	BTN2A1	butyrophilin subfamily 2 member A1 [Source:HGNC Symbol;Acc:HGNC:1136]	1.69855	1.76134	0.964347
ENSG00000111801	BTN3A3	butyrophilin subfamily 3 member A3 [Source:HGNC Symbol;Acc:HGNC:1140]	5.27301	5.53789	0.952169
ENSG00000166167	BTRC	beta-transducin repeat containing E3 ubiquitin protein ligase [Source:HGNC Symbol;Acc:HGNC:1144]	3.44245	2.79074	1.23352
ENSG00000169679	BUB1	BUB1 mitotic checkpoint serine/threonine kinase [Source:HGNC Symbol;Acc:HGNC:1148]	3.87717	3.72347	1.04128
ENSG00000156970	BUB1B	BUB1 mitotic checkpoint serine/threonine kinase B [Source:HGNC Symbol;Acc:HGNC:1149]	3.75851	3.21852	1.16778
ENSG00000154473	BUB3	BUB3, mitotic checkpoint protein [Source:HGNC Symbol;Acc:HGNC:1151]	1.90827	2.07393	0.920121
ENSG00000106245	BUD31	BUD31 homolog [Source:HGNC Symbol;Acc:HGNC:29629]	1.33653	1.38503	0.964986
ENSG00000112276	BVES	blood vessel epicardial substance [Source:HGNC Symbol;Acc:HGNC:1152]	3.37739	3.49467	0.966441
ENSG00000215146	BX322639	zinc finger protein pseudogene	0.391087	0.425214	0.919742
ENSG00000244716	BX679664	ribosomal protein L17 (RPL17) pseudogene	0.659679	0.657371	1.00351
ENSG00000228665	BX679664	ribosomal protein S27 (metallopanstimulin 1) (RPS27) pseudogene	0.481283	0.325805	1.47721
ENSG00000285756	BX890604	novel transcript	1.57482	1.47074	1.07076
ENSG00000136261	BZW2	basic leucine zipper and W2 domains 2 [Source:HGNC Symbol;Acc:HGNC:18808]	2.10276	2.05445	1.02352
ENSG00000119965	C10orf88	chromosome 10 open reading frame 88 [Source:HGNC Symbol;Acc:HGNC:25822]	2.0718	1.83408	1.12961
ENSG00000171067	C11orf24	chromosome 11 open reading frame 24 [Source:HGNC Symbol;Acc:HGNC:1174]	0.68602	1.25159	0.548119
ENSG00000182919	C11orf54	chromosome 11 open reading frame 54 [Source:HGNC Symbol;Acc:HGNC:30204]	2.13778	2.52443	0.846836
ENSG00000183644	C11orf88	chromosome 11 open reading frame 88 [Source:HGNC Symbol;Acc:HGNC:25061]	2.68231	2.66719	1.00567
ENSG00000188070	C11orf95	chromosome 11 open reading frame 95 [Source:HGNC Symbol;Acc:HGNC:28449]	1.90678	1.82441	1.04515
ENSG00000187479	C11orf96	chromosome 11 open reading frame 96 [Source:HGNC Symbol;Acc:HGNC:38675]	0.61798	0.640719	0.964511
ENSG00000139637	C12orf10	chromosome 12 open reading frame 10 [Source:HGNC Symbol;Acc:HGNC:17590]	0.66136	0.698771	0.946462
ENSG00000111412	C12orf49	chromosome 12 open reading frame 49 [Source:HGNC Symbol;Acc:HGNC:26128]	2.0071	1.90149	1.05554
ENSG00000111678	C12orf57	chromosome 12 open reading frame 57 [Source:HGNC Symbol;Acc:HGNC:29521]	0.423903	0.461537	0.918459
ENSG00000130921	C12orf65	chromosome 12 open reading frame 65 [Source:HGNC Symbol;Acc:HGNC:26784]	2.13072	2.50436	0.850806
ENSG00000174206	C12orf66	chromosome 12 open reading frame 66 [Source:HGNC Symbol;Acc:HGNC:26517]	3.10602	2.80106	1.10887
ENSG00000227051	C14orf132	chromosome 14 open reading frame 132 [Source:HGNC Symbol;Acc:HGNC:20346]	2.69853	2.56988	1.05006
ENSG00000184601	C14orf180	chromosome 14 open reading frame 180 [Source:HGNC Symbol;Acc:HGNC:33795]	0.531716	0.320626	1.65837
ENSG00000140688	C16orf58	chromosome 16 open reading frame 58 [Source:HGNC Symbol;Acc:HGNC:25848]	0.674434	0.684219	0.9857
ENSG00000125149	C16orf70	chromosome 16 open reading frame 70 [Source:HGNC Symbol;Acc:HGNC:29564]	1.37759	1.5477	0.89009
ENSG00000182831	C16orf72	chromosome 16 open reading frame 72 [Source:HGNC Symbol;Acc:HGNC:30103]	1.97397	2.02355	0.9755
ENSG00000154102	C16orf74	chromosome 16 open reading frame 74 [Source:HGNC Symbol;Acc:HGNC:23362]	0.480401	0.610643	0.786714
ENSG00000205832	C16orf96	chromosome 16 open reading frame 96 [Source:HGNC Symbol;Acc:HGNC:40031]	3.45136	2.2431	1.53866
ENSG00000186665	C17orf58	chromosome 17 open reading frame 58 [Source:HGNC Symbol;Acc:HGNC:27568]	1.50951	2.07005	0.729213
ENSG00000141219	C17orf80	chromosome 17 open reading frame 80 [Source:HGNC Symbol;Acc:HGNC:29601]	3.22701	2.74182	1.17696
ENSG00000152242	C18orf25	chromosome 18 open reading frame 25 [Source:HGNC Symbol;Acc:HGNC:28172]	2.68378	2.46565	1.08847
ENSG00000177576	C18orf32	chromosome 18 open reading frame 32 [Source:HGNC Symbol;Acc:HGNC:31690]	0.324635	0.341589	0.950367
ENSG00000228300	C19orf24	chromosome 19 open reading frame 24 [Source:HGNC Symbol;Acc:HGNC:26073]	0.780952	0.664933	1.17448
ENSG00000119559	C19orf25	chromosome 19 open reading frame 25 [Source:HGNC Symbol;Acc:HGNC:26711]	0.662659	0.600597	1.10333
ENSG00000167747	C19orf48	chromosome 19 open reading frame 48 [Source:HGNC Symbol;Acc:HGNC:29667]	0.516387	0.510137	1.01225
ENSG00000104979	C19orf53	chromosome 19 open reading frame 53 [Source:HGNC Symbol;Acc:HGNC:24991]	0.67715	0.66809	1.01356
ENSG00000000460	C1orf112	chromosome 1 open reading frame 112 [Source:HGNC Symbol;Acc:HGNC:25565]	2.39493	2.11029	1.13488
ENSG00000162817	C1orf115	chromosome 1 open reading frame 115 [Source:HGNC Symbol;Acc:HGNC:25873]	1.83184	1.80365	1.01563
ENSG00000197982	C1orf122	chromosome 1 open reading frame 122 [Source:HGNC Symbol;Acc:HGNC:24789]	0.632638	0.616002	1.02701
ENSG00000198912	C1orf174	chromosome 1 open reading frame 174 [Source:HGNC Symbol;Acc:HGNC:27915]	1.74005	1.62438	1.07121
ENSG00000116667	C1orf21	chromosome 1 open reading frame 21 [Source:HGNC Symbol;Acc:HGNC:15494]	1.69	1.65105	1.02359
ENSG00000142686	C1orf216	chromosome 1 open reading frame 216 [Source:HGNC Symbol;Acc:HGNC:26800]	1.87063	1.76007	1.06282
ENSG00000143612	C1orf43	chromosome 1 open reading frame 43 [Source:HGNC Symbol;Acc:HGNC:29876]	1.46859	1.4629	1.00389
ENSG00000164008	C1orf50	chromosome 1 open reading frame 50 [Source:HGNC Symbol;Acc:HGNC:28795]	1.95726	1.69454	1.15504
ENSG00000118292	C1orf54	chromosome 1 open reading frame 54 [Source:HGNC Symbol;Acc:HGNC:26258]	0.357648	0.39716	0.900514
ENSG00000108561	C1QBP	complement C1q binding protein [Source:HGNC Symbol;Acc:HGNC:1243]	1.49739	1.31579	1.13802
ENSG00000186897	C1QL4	complement C1q like 4 [Source:HGNC Symbol;Acc:HGNC:31416]	0.584211	0.578816	1.00932
ENSG00000145861	C1QTNF2	C1q and TNF related 2 [Source:HGNC Symbol;Acc:HGNC:14325]	0.544449	0.345227	1.57707
ENSG00000223953	C1QTNF5	C1q and TNF related 5 [Source:HGNC Symbol;Acc:HGNC:14344]	2.92076	0.726143	4.02229
ENSG00000159403	C1R	complement C1r [Source:HGNC Symbol;Acc:HGNC:1246]	1.61438	1.64201	0.983175
ENSG00000139178	C1RL	complement C1r subcomponent like [Source:HGNC Symbol;Acc:HGNC:21265]	2.32135	2.23551	1.0384
ENSG00000182326	C1S	complement C1s [Source:HGNC Symbol;Acc:HGNC:1247]	4.03325	3.78274	1.06622
ENSG00000088854	C20orf194	chromosome 20 open reading frame 194 [Source:HGNC Symbol;Acc:HGNC:17721]	3.51551	3.28951	1.06871
ENSG00000101220	C20orf27	chromosome 20 open reading frame 27 [Source:HGNC Symbol;Acc:HGNC:15873]	0.68854	0.766619	0.898152
ENSG00000265590	C21orf59-TCP10L	C21orf59-TCP10L readthrough [Source:NCBI gene;Acc:110091775]	7.04481	82.6768	0.0852091
ENSG00000154642	C21orf91	chromosome 21 open reading frame 91 [Source:HGNC Symbol;Acc:HGNC:16459]	1.74804	0.412261	4.24013
ENSG00000184208	C22orf46	chromosome 22 open reading frame 46 [Source:HGNC Symbol;Acc:HGNC:26294]	0.429091	4.51159	0.0951084
ENSG00000157617	C2CD2	C2 calcium dependent domain containing 2 [Source:HGNC Symbol;Acc:HGNC:1266]	2.6553	3.06236	0.867074
ENSG00000168014	C2CD3	C2 calcium dependent domain containing 3 [Source:HGNC Symbol;Acc:HGNC:24564]	3.18688	2.64845	1.2033
ENSG00000183186	C2CD4C	C2 calcium dependent domain containing 4C [Source:HGNC Symbol;Acc:HGNC:29417]	0.561857	0.495614	1.13366
ENSG00000111731	C2CD5	C2 calcium dependent domain containing 5 [Source:HGNC Symbol;Acc:HGNC:29062]	3.27754	2.4058	1.36235
ENSG00000115998	C2orf42	chromosome 2 open reading frame 42 [Source:HGNC Symbol;Acc:HGNC:26056]	2.04353	2.16689	0.94307
ENSG00000168887	C2orf68	chromosome 2 open reading frame 68 [Source:HGNC Symbol;Acc:HGNC:34353]	1.7203	1.62406	1.05926
ENSG00000188315	C3orf62	chromosome 3 open reading frame 62 [Source:HGNC Symbol;Acc:HGNC:24771]	4.46499	4.37069	1.02158
ENSG00000164096	C4orf3	chromosome 4 open reading frame 3 [Source:HGNC Symbol;Acc:HGNC:19225]	1.69735	1.78525	0.95076
ENSG00000205208	C4orf46	chromosome 4 open reading frame 46 [Source:HGNC Symbol;Acc:HGNC:27320]	1.90956	1.9644	0.972081
ENSG00000243449	C4orf48	chromosome 4 open reading frame 48 [Source:HGNC Symbol;Acc:HGNC:34437]	0.610777	0.521983	1.17011
ENSG00000106804	C5	complement C5 [Source:HGNC Symbol;Acc:HGNC:1331]	5.87905	5.55557	1.05823
ENSG00000113583	C5orf15	chromosome 5 open reading frame 15 [Source:HGNC Symbol;Acc:HGNC:20656]	1.71993	1.68245	1.02227
ENSG00000082213	C5orf22	chromosome 5 open reading frame 22 [Source:HGNC Symbol;Acc:HGNC:25639]	2.48799	2.435	1.02176
ENSG00000181751	C5orf30	chromosome 5 open reading frame 30 [Source:HGNC Symbol;Acc:HGNC:25052]	1.91641	2.31933	0.826276
ENSG00000172244	C5orf34	chromosome 5 open reading frame 34 [Source:HGNC Symbol;Acc:HGNC:24738]	2.46941	2.36225	1.04536
ENSG00000178776	C5orf46	chromosome 5 open reading frame 46 [Source:HGNC Symbol;Acc:HGNC:33768]	0.380606	0.405493	0.938625
ENSG00000205765	C5orf51	chromosome 5 open reading frame 51 [Source:HGNC Symbol;Acc:HGNC:27750]	2.6101	2.55442	1.0218
ENSG00000039537	C6	complement C6 [Source:HGNC Symbol;Acc:HGNC:1339]	3.84704	2.9547	1.30201
ENSG00000196821	C6orf106	chromosome 6 open reading frame 106 [Source:HGNC Symbol;Acc:HGNC:21215]	1.671	1.6713	0.999821
ENSG00000204439	C6orf47	chromosome 6 open reading frame 47 [Source:HGNC Symbol;Acc:HGNC:19076]	1.7126	1.74294	0.982594
ENSG00000112308	C6orf62	chromosome 6 open reading frame 62 [Source:HGNC Symbol;Acc:HGNC:20998]	1.69716	1.677	1.01202
ENSG00000198663	C6orf89	chromosome 6 open reading frame 89 [Source:HGNC Symbol;Acc:HGNC:21114]	2.4028	2.40939	0.997263
ENSG00000112936	C7	complement C7 [Source:HGNC Symbol;Acc:HGNC:1346]	2.86928	2.5467	1.12667
ENSG00000136197	C7orf25	chromosome 7 open reading frame 25 [Source:HGNC Symbol;Acc:HGNC:21703]	1.78172	0.678375	2.62646
ENSG00000153790	C7orf31	chromosome 7 open reading frame 31 [Source:HGNC Symbol;Acc:HGNC:21722]	3.11948	3.03095	1.02921
ENSG00000146540	C7orf50	chromosome 7 open reading frame 50 [Source:HGNC Symbol;Acc:HGNC:22421]	0.464875	0.517392	0.898497
ENSG00000255394	C8orf49	chromosome 8 open reading frame 49 (putative) [Source:HGNC Symbol;Acc:HGNC:32200]	2.78033	2.41377	1.15186
ENSG00000176731	C8orf59	chromosome 8 open reading frame 59 [Source:HGNC Symbol;Acc:HGNC:32235]	0.337083	0.402894	0.836656
ENSG00000213563	C8orf82	chromosome 8 open reading frame 82 [Source:HGNC Symbol;Acc:HGNC:33826]	0.470963	0.409599	1.14981
ENSG00000171159	C9orf16	chromosome 9 open reading frame 16 [Source:HGNC Symbol;Acc:HGNC:17823]	0.514218	0.549014	0.936621
ENSG00000165118	C9orf64	chromosome 9 open reading frame 64 [Source:HGNC Symbol;Acc:HGNC:28144]	2.09129	2.62868	0.795568
ENSG00000136819	C9orf78	chromosome 9 open reading frame 78 [Source:HGNC Symbol;Acc:HGNC:24932]	2.96704	2.90442	1.02156
ENSG00000074410	CA12	carbonic anhydrase 12 [Source:HGNC Symbol;Acc:HGNC:1371]	3.39734	3.32794	1.02085
ENSG00000120159	CAAP1	caspase activity and apoptosis inhibitor 1 [Source:HGNC Symbol;Acc:HGNC:25834]	2.10262	1.71833	1.22364
ENSG00000135932	CAB39	calcium binding protein 39 [Source:HGNC Symbol;Acc:HGNC:20292]	2.48531	1.55167	1.6017
ENSG00000102547	CAB39L	calcium binding protein 39 like [Source:HGNC Symbol;Acc:HGNC:20290]	2.69778	2.09612	1.28703
ENSG00000134508	CABLES1	Cdk5 and Abl enzyme substrate 1 [Source:HGNC Symbol;Acc:HGNC:25097]	1.7398	1.73231	1.00433
ENSG00000158966	CACHD1	cache domain containing 1 [Source:HGNC Symbol;Acc:HGNC:29314]	3.11141	2.74025	1.13545
ENSG00000157388	CACNA1D	calcium voltage-gated channel subunit alpha1 D [Source:HGNC Symbol;Acc:HGNC:1391]	6.28396	4.36906	1.43829
ENSG00000153956	CACNA2D1	calcium voltage-gated channel auxiliary subunit alpha2delta 1 [Source:HGNC Symbol;Acc:HGNC:1399]	2.14534	1.99765	1.07393
ENSG00000157445	CACNA2D3	calcium voltage-gated channel auxiliary subunit alpha2delta 3 [Source:HGNC Symbol;Acc:HGNC:15460]	4.46188	7.08426	0.629831
ENSG00000166862	CACNG2	calcium voltage-gated channel auxiliary subunit gamma 2 [Source:HGNC Symbol;Acc:HGNC:1406]	3.70128	2.09626	1.76566
ENSG00000151893	CACUL1	CDK2 associated cullin domain 1 [Source:HGNC Symbol;Acc:HGNC:23727]	3.41112	3.45273	0.98795
ENSG00000116161	CACYBP	calcyclin binding protein [Source:HGNC Symbol;Acc:HGNC:30423]	1.40783	1.6256	0.866036
ENSG00000182985	CADM1	cell adhesion molecule 1 [Source:HGNC Symbol;Acc:HGNC:5951]	3.14461	2.72718	1.15306
ENSG00000163618	CADPS	calcium dependent secretion activator [Source:HGNC Symbol;Acc:HGNC:1426]	3.87097	3.64702	1.0614
ENSG00000136436	CALCOCO2	calcium binding and coiled-coil domain 2 [Source:HGNC Symbol;Acc:HGNC:29912]	2.06285	3.15622	0.653581
ENSG00000122786	CALD1	caldesmon 1 [Source:HGNC Symbol;Acc:HGNC:1441]	2.20916	2.1803	1.01324
ENSG00000198668	CALM1	calmodulin 1 [Source:HGNC Symbol;Acc:HGNC:1442]	2.05548	2.08207	0.987229
ENSG00000128595	CALU	calumenin [Source:HGNC Symbol;Acc:HGNC:1458]	2.66288	2.29067	1.16249
ENSG00000134072	CAMK1	calcium/calmodulin dependent protein kinase I [Source:HGNC Symbol;Acc:HGNC:1459]	0.712687	0.63871	1.11582
ENSG00000183049	CAMK1D	calcium/calmodulin dependent protein kinase ID [Source:HGNC Symbol;Acc:HGNC:19341]	2.33163	1.98728	1.17328
ENSG00000145349	CAMK2D	calcium/calmodulin dependent protein kinase II delta [Source:HGNC Symbol;Acc:HGNC:1462]	2.90553	2.52264	1.15178
ENSG00000148660	CAMK2G	calcium/calmodulin dependent protein kinase II gamma [Source:HGNC Symbol;Acc:HGNC:1463]	1.51016	1.53876	0.981411
ENSG00000110931	CAMKK2	calcium/calmodulin dependent protein kinase kinase 2 [Source:HGNC Symbol;Acc:HGNC:1470]	1.61151	1.57663	1.02213
ENSG00000143919	CAMKMT	calmodulin-lysine N-methyltransferase [Source:HGNC Symbol;Acc:HGNC:26276]	2.01931	1.9967	1.01133
ENSG00000164615	CAMLG	calcium modulating ligand [Source:HGNC Symbol;Acc:HGNC:1471]	2.2817	2.59648	0.878766
ENSG00000130559	CAMSAP1	calmodulin regulated spectrin associated protein 1 [Source:HGNC Symbol;Acc:HGNC:19946]	3.02356	2.68235	1.1272
ENSG00000111530	CAND1	cullin associated and neddylation dissociated 1 [Source:HGNC Symbol;Acc:HGNC:30688]	2.91722	2.81311	1.03701
ENSG00000127022	CANX	calnexin [Source:HGNC Symbol;Acc:HGNC:1473]	3.29458	3.25432	1.01237
ENSG00000131236	CAP1	cyclase associated actin cytoskeleton regulatory protein 1 [Source:HGNC Symbol;Acc:HGNC:20040]	2.32502	2.40476	0.966839
ENSG00000112186	CAP2	cyclase associated actin cytoskeleton regulatory protein 2 [Source:HGNC Symbol;Acc:HGNC:20039]	2.69207	2.54775	1.05664
ENSG00000042493	CAPG	capping actin protein, gelsolin like [Source:HGNC Symbol;Acc:HGNC:1474]	0.604772	0.440466	1.37303
ENSG00000162909	CAPN2	calpain 2 [Source:HGNC Symbol;Acc:HGNC:1479]	2.95792	3.15007	0.939
ENSG00000135387	CAPRIN1	cell cycle associated protein 1 [Source:HGNC Symbol;Acc:HGNC:6743]	3.53204	3.44978	1.02385
ENSG00000110888	CAPRIN2	caprin family member 2 [Source:HGNC Symbol;Acc:HGNC:21259]	2.40054	2.09419	1.14629
ENSG00000100065	CARD10	caspase recruitment domain family member 10 [Source:HGNC Symbol;Acc:HGNC:16422]	0.576437	0.476869	1.20879
ENSG00000165233	CARD19	caspase recruitment domain family member 19 [Source:HGNC Symbol;Acc:HGNC:28148]	0.520568	0.555641	0.936878
ENSG00000187796	CARD9	caspase recruitment domain family member 9 [Source:HGNC Symbol;Acc:HGNC:16391]	0.583601	0.607671	0.96039
ENSG00000079691	CARMIL1	capping protein regulator and myosin 1 linker 1 [Source:HGNC Symbol;Acc:HGNC:21581]	3.57479	3.91441	0.913239
ENSG00000110619	CARS	cysteinyl-tRNA synthetase [Source:HGNC Symbol;Acc:HGNC:1493]	1.68397	1.69814	0.991656
ENSG00000272168	CASC15	cancer susceptibility 15 [Source:HGNC Symbol;Acc:HGNC:28245]	2.68245	3.34949	0.800855
ENSG00000108349	CASC3	CASC3, exon junction complex subunit [Source:HGNC Symbol;Acc:HGNC:17040]	1.60043	1.58501	1.00972
ENSG00000147044	CASK	calcium/calmodulin dependent serine protein kinase [Source:HGNC Symbol;Acc:HGNC:1497]	2.70616	2.66907	1.0139
ENSG00000106144	CASP2	caspase 2 [Source:HGNC Symbol;Acc:HGNC:1503]	2.3326	1.13008	2.0641
ENSG00000138794	CASP6	caspase 6 [Source:HGNC Symbol;Acc:HGNC:1507]	1.83681	1.9642	0.935145
ENSG00000064012	CASP8	caspase 8 [Source:HGNC Symbol;Acc:HGNC:1509]	1.72451	1.76673	0.976108
ENSG00000153113	CAST	calpastatin [Source:HGNC Symbol;Acc:HGNC:1515]	3.30374	2.70289	1.2223
ENSG00000121691	CAT	catalase [Source:HGNC Symbol;Acc:HGNC:1516]	2.61573	2.6274	0.995557
ENSG00000175294	CATSPER1	cation channel sperm associated 1 [Source:HGNC Symbol;Acc:HGNC:17116]	0.489877	0.418358	1.17095
ENSG00000168497	CAVIN2	caveolae associated protein 2 [Source:HGNC Symbol;Acc:HGNC:10690]	3.23655	3.81517	0.848337
ENSG00000110395	CBL	Cbl proto-oncogene [Source:HGNC Symbol;Acc:HGNC:1541]	0.351356	1.94026	0.181087
ENSG00000114423	CBLB	Cbl proto-oncogene B [Source:HGNC Symbol;Acc:HGNC:1542]	2.57571	2.84672	0.904799
ENSG00000145439	CBR4	carbonyl reductase 4 [Source:HGNC Symbol;Acc:HGNC:25891]	2.00299	2.01915	0.991996
ENSG00000274276	CBSL	cystathionine-beta-synthase like [Source:HGNC Symbol;Acc:HGNC:51829]	0.725252	0.721755	1.00485
ENSG00000108468	CBX1	chromobox 1 [Source:HGNC Symbol;Acc:HGNC:1551]	2.84634	1.93088	1.47412
ENSG00000141582	CBX4	chromobox 4 [Source:HGNC Symbol;Acc:HGNC:1554]	1.43916	1.49496	0.962672
ENSG00000094916	CBX5	chromobox 5 [Source:HGNC Symbol;Acc:HGNC:1555]	3.50616	3.24586	1.0802
ENSG00000183741	CBX6	chromobox 6 [Source:HGNC Symbol;Acc:HGNC:1556]	1.51709	1.62365	0.934365
ENSG00000048342	CC2D2A	coiled-coil and C2 domain containing 2A [Source:HGNC Symbol;Acc:HGNC:29253]	1.79211	1.80035	0.995423
ENSG00000103021	CCDC113	coiled-coil domain containing 113 [Source:HGNC Symbol;Acc:HGNC:25002]	3.48269	3.56745	0.976242
ENSG00000159873	CCDC117	coiled-coil domain containing 117 [Source:HGNC Symbol;Acc:HGNC:26599]	2.6569	1.78426	1.48907
ENSG00000007080	CCDC124	coiled-coil domain containing 124 [Source:HGNC Symbol;Acc:HGNC:25171]	0.718221	0.782201	0.918204
ENSG00000183323	CCDC125	coiled-coil domain containing 125 [Source:HGNC Symbol;Acc:HGNC:28924]	2.68007	1.45107	1.84696
ENSG00000164366	CCDC127	coiled-coil domain containing 127 [Source:HGNC Symbol;Acc:HGNC:30520]	1.75707	1.77994	0.98715
ENSG00000128596	CCDC136	coiled-coil domain containing 136 [Source:HGNC Symbol;Acc:HGNC:22225]	2.55198	2.2457	1.13638
ENSG00000135637	CCDC142	coiled-coil domain containing 142 [Source:HGNC Symbol;Acc:HGNC:25889]	0.569348	0.61023	0.933005
ENSG00000149548	CCDC15	coiled-coil domain containing 15 [Source:HGNC Symbol;Acc:HGNC:25798]	2.64175	2.82405	0.935448
ENSG00000198865	CCDC152	coiled-coil domain containing 152 [Source:HGNC Symbol;Acc:HGNC:34438]	0.408504	0.388072	1.05265
ENSG00000198937	CCDC167	coiled-coil domain containing 167 [Source:HGNC Symbol;Acc:HGNC:21239]	0.469941	0.468162	1.0038
ENSG00000164989	CCDC171	coiled-coil domain containing 171 [Source:HGNC Symbol;Acc:HGNC:29828]	3.77173	3.9196	0.962273
ENSG00000154781	CCDC174	coiled-coil domain containing 174 [Source:HGNC Symbol;Acc:HGNC:28033]	1.53436	1.86841	0.821208
ENSG00000163617	CCDC191	coiled-coil domain containing 191 [Source:HGNC Symbol;Acc:HGNC:29272]	3.44599	4.19926	0.820618
ENSG00000147419	CCDC25	coiled-coil domain containing 25 [Source:HGNC Symbol;Acc:HGNC:25591]	1.84517	1.96765	0.937753
ENSG00000024862	CCDC28A	coiled-coil domain containing 28A [Source:HGNC Symbol;Acc:HGNC:21098]	2.41243	2.41401	0.999346
ENSG00000160050	CCDC28B	coiled-coil domain containing 28B [Source:HGNC Symbol;Acc:HGNC:28163]	0.685398	0.699996	0.979145
ENSG00000140481	CCDC33	coiled-coil domain containing 33 [Source:HGNC Symbol;Acc:HGNC:26552]	0.397792	0.481463	0.826215
ENSG00000141519	CCDC40	coiled-coil domain containing 40 [Source:HGNC Symbol;Acc:HGNC:26090]	1.62665	1.5066	1.07968
ENSG00000180329	CCDC43	coiled-coil domain containing 43 [Source:HGNC Symbol;Acc:HGNC:26472]	1.99868	1.90418	1.04963
ENSG00000108588	CCDC47	coiled-coil domain containing 47 [Source:HGNC Symbol;Acc:HGNC:24856]	2.92775	2.88413	1.01512
ENSG00000152492	CCDC50	coiled-coil domain containing 50 [Source:HGNC Symbol;Acc:HGNC:18111]	1.78712	1.7718	1.00865
ENSG00000160124	CCDC58	coiled-coil domain containing 58 [Source:HGNC Symbol;Acc:HGNC:31136]	0.498514	0.479921	1.03874
ENSG00000108091	CCDC6	coiled-coil domain containing 6 [Source:HGNC Symbol;Acc:HGNC:18782]	2.52173	2.50319	1.00741
ENSG00000139537	CCDC65	coiled-coil domain containing 65 [Source:HGNC Symbol;Acc:HGNC:29937]	2.66131	2.26516	1.17489
ENSG00000177352	CCDC71	coiled-coil domain containing 71 [Source:HGNC Symbol;Acc:HGNC:25760]	0.641061	0.699055	0.91704
ENSG00000120647	CCDC77	coiled-coil domain containing 77 [Source:HGNC Symbol;Acc:HGNC:28203]	3.22481	2.5765	1.25163
ENSG00000162004	CCDC78	coiled-coil domain containing 78 [Source:HGNC Symbol;Acc:HGNC:14153]	0.421792	0.48111	0.876707
ENSG00000091986	CCDC80	coiled-coil domain containing 80 [Source:HGNC Symbol;Acc:HGNC:30649]	2.57942	2.13292	1.20934
ENSG00000015133	CCDC88C	coiled-coil domain containing 88C [Source:HGNC Symbol;Acc:HGNC:19967]	2.22705	2.34198	0.950927
ENSG00000179071	CCDC89	coiled-coil domain containing 89 [Source:HGNC Symbol;Acc:HGNC:26762]	2.50833	2.50461	1.00148
ENSG00000261963	CCDC92B	coiled-coil domain containing 92B [Source:HGNC Symbol;Acc:HGNC:52279]	0.523064	0.156462	3.34307
ENSG00000125633	CCDC93	coiled-coil domain containing 93 [Source:HGNC Symbol;Acc:HGNC:25611]	4.02474	3.41109	1.1799
ENSG00000173013	CCDC96	coiled-coil domain containing 96 [Source:HGNC Symbol;Acc:HGNC:26900]	1.87393	2.22004	0.844097
ENSG00000108691	CCL2	C-C motif chemokine ligand 2 [Source:HGNC Symbol;Acc:HGNC:10618]	0.66503	0.634133	1.04872
ENSG00000136280	CCM2	CCM2 scaffold protein [Source:HGNC Symbol;Acc:HGNC:21708]	0.744411	0.74192	1.00336
ENSG00000134057	CCNB1	cyclin B1 [Source:HGNC Symbol;Acc:HGNC:1579]	1.6192	1.70284	0.95088
ENSG00000157456	CCNB2	cyclin B2 [Source:HGNC Symbol;Acc:HGNC:1580]	2.17924	2.10399	1.03577
ENSG00000110092	CCND1	cyclin D1 [Source:HGNC Symbol;Acc:HGNC:1582]	1.95486	1.99423	0.98026
ENSG00000112576	CCND3	cyclin D3 [Source:HGNC Symbol;Acc:HGNC:1585]	0.592216	0.524021	1.13014
ENSG00000166946	CCNDBP1	cyclin D1 binding protein 1 [Source:HGNC Symbol;Acc:HGNC:1587]	1.4281	1.49165	0.957401
ENSG00000138764	CCNG2	cyclin G2 [Source:HGNC Symbol;Acc:HGNC:1593]	2.5373	2.82718	0.897465
ENSG00000118816	CCNI	cyclin I [Source:HGNC Symbol;Acc:HGNC:1595]	2.20095	2.27954	0.965526
ENSG00000090061	CCNK	cyclin K [Source:HGNC Symbol;Acc:HGNC:1596]	1.96127	1.97134	0.994888
ENSG00000129315	CCNT1	cyclin T1 [Source:HGNC Symbol;Acc:HGNC:1599]	2.88629	2.35046	1.22797
ENSG00000154429	CCSAP	centriole, cilia and spindle associated protein [Source:HGNC Symbol;Acc:HGNC:29578]	1.61927	2.38085	0.680122
ENSG00000107771	CCSER2	coiled-coil serine rich protein 2 [Source:HGNC Symbol;Acc:HGNC:29197]	2.2156	2.1028	1.05364
ENSG00000166226	CCT2	chaperonin containing TCP1 subunit 2 [Source:HGNC Symbol;Acc:HGNC:1615]	2.3066	2.3482	0.982285
ENSG00000163468	CCT3	chaperonin containing TCP1 subunit 3 [Source:HGNC Symbol;Acc:HGNC:1616]	1.27725	1.33165	0.959147
ENSG00000115484	CCT4	chaperonin containing TCP1 subunit 4 [Source:HGNC Symbol;Acc:HGNC:1617]	2.37064	2.25827	1.04976
ENSG00000150753	CCT5	chaperonin containing TCP1 subunit 5 [Source:HGNC Symbol;Acc:HGNC:1618]	2.06045	2.18991	0.940883
ENSG00000146731	CCT6A	chaperonin containing TCP1 subunit 6A [Source:HGNC Symbol;Acc:HGNC:1620]	2.13732	2.30666	0.926587
ENSG00000234585	CCT6P3	chaperonin containing TCP1 subunit 6 pseudogene 3 [Source:HGNC Symbol;Acc:HGNC:35137]	2.80848	2.29355	1.22452
ENSG00000156261	CCT8	chaperonin containing TCP1 subunit 8 [Source:HGNC Symbol;Acc:HGNC:1623]	2.19799	2.30138	0.955075
ENSG00000226015	CCT8P1	chaperonin containing TCP1 subunit 8 pseudogene 1 [Source:HGNC Symbol;Acc:HGNC:35144]	2.26145	2.80091	0.8074
ENSG00000122674	CCZ1	CCZ1 homolog, vacuolar protein trafficking and biogenesis associated [Source:HGNC Symbol;Acc:HGNC:21691]	1.9166	1.97829	0.968816
ENSG00000146574	CCZ1B	CCZ1 homolog B, vacuolar protein trafficking and biogenesis associated [Source:HGNC Symbol;Acc:HGNC:21717]	1.63122	1.75428	0.929852
ENSG00000134256	CD101	CD101 molecule [Source:HGNC Symbol;Acc:HGNC:5949]	5.18674	6.69286	0.774966
ENSG00000091972	CD200	CD200 molecule [Source:HGNC Symbol;Acc:HGNC:7203]	2.4659	2.61536	0.942855
ENSG00000272398	CD24	CD24 molecule [Source:HGNC Symbol;Acc:HGNC:1645]	1.51705	1.45405	1.04333
ENSG00000241399	CD302	CD302 molecule [Source:HGNC Symbol;Acc:HGNC:30843]	1.92716	1.73033	1.11375
ENSG00000117877	CD3EAP	CD3e molecule associated protein [Source:HGNC Symbol;Acc:HGNC:24219]	0.793409	0.391351	2.02736
ENSG00000117335	CD46	CD46 molecule [Source:HGNC Symbol;Acc:HGNC:6953]	2.25874	1.71513	1.31695
ENSG00000196776	CD47	CD47 molecule [Source:HGNC Symbol;Acc:HGNC:1682]	1.81264	1.73423	1.04522
ENSG00000085063	CD59	CD59 molecule (CD59 blood group) [Source:HGNC Symbol;Acc:HGNC:1689]	2.13562	2.44196	0.874551
ENSG00000135404	CD63	CD63 molecule [Source:HGNC Symbol;Acc:HGNC:1692]	0.707255	0.798643	0.88557
ENSG00000151465	CDC123	cell division cycle 123 [Source:HGNC Symbol;Acc:HGNC:16827]	1.89798	1.92605	0.985422
ENSG00000079335	CDC14A	cell division cycle 14A [Source:HGNC Symbol;Acc:HGNC:1718]	5.45932	3.30477	1.65195
ENSG00000081377	CDC14B	cell division cycle 14B [Source:HGNC Symbol;Acc:HGNC:1719]	2.35227	2.5272	0.930779
ENSG00000130177	CDC16	cell division cycle 16 [Source:HGNC Symbol;Acc:HGNC:1720]	2.6191	2.7329	0.958361
ENSG00000094880	CDC23	cell division cycle 23 [Source:HGNC Symbol;Acc:HGNC:1724]	2.48735	2.31255	1.07559
ENSG00000158402	CDC25C	cell division cycle 25C [Source:HGNC Symbol;Acc:HGNC:1727]	2.02272	1.6185	1.24975
ENSG00000004897	CDC27	cell division cycle 27 [Source:HGNC Symbol;Acc:HGNC:1728]	2.47978	2.41907	1.0251
ENSG00000099804	CDC34	cell division cycle 34 [Source:HGNC Symbol;Acc:HGNC:1734]	0.482368	0.515294	0.936101
ENSG00000273061	CDC37L1-DT	CDC37L1 divergent transcript [Source:HGNC Symbol;Acc:HGNC:49735]	0.443618	0.360103	1.23192
ENSG00000168438	CDC40	cell division cycle 40 [Source:HGNC Symbol;Acc:HGNC:17350]	2.63455	2.61492	1.00751
ENSG00000070831	CDC42	cell division cycle 42 [Source:HGNC Symbol;Acc:HGNC:1736]	1.57845	2.01243	0.784351
ENSG00000143776	CDC42BPA	CDC42 binding protein kinase alpha [Source:HGNC Symbol;Acc:HGNC:1737]	4.74769	4.80652	0.987761
ENSG00000198752	CDC42BPB	CDC42 binding protein kinase beta [Source:HGNC Symbol;Acc:HGNC:1738]	2.72555	2.44252	1.11587
ENSG00000128283	CDC42EP1	CDC42 effector protein 1 [Source:HGNC Symbol;Acc:HGNC:17014]	0.470829	0.51797	0.908989
ENSG00000149798	CDC42EP2	CDC42 effector protein 2 [Source:HGNC Symbol;Acc:HGNC:16263]	0.599416	0.619468	0.96763
ENSG00000163171	CDC42EP3	CDC42 effector protein 3 [Source:HGNC Symbol;Acc:HGNC:16943]	1.44342	2.03157	0.710492
ENSG00000179604	CDC42EP4	CDC42 effector protein 4 [Source:HGNC Symbol;Acc:HGNC:17147]	1.68949	1.68062	1.00528
ENSG00000158985	CDC42SE2	CDC42 small effector 2 [Source:HGNC Symbol;Acc:HGNC:18547]	1.40003	2.25256	0.621528
ENSG00000096401	CDC5L	cell division cycle 5 like [Source:HGNC Symbol;Acc:HGNC:1743]	1.90185	1.8231	1.04319
ENSG00000094804	CDC6	cell division cycle 6 [Source:HGNC Symbol;Acc:HGNC:1744]	1.7438	1.89789	0.918811
ENSG00000097046	CDC7	cell division cycle 7 [Source:HGNC Symbol;Acc:HGNC:1745]	2.92305	2.77767	1.05234
ENSG00000184661	CDCA2	cell division cycle associated 2 [Source:HGNC Symbol;Acc:HGNC:14623]	2.93018	2.37206	1.23529
ENSG00000164649	CDCA7L	cell division cycle associated 7 like [Source:HGNC Symbol;Acc:HGNC:30777]	1.97259	1.99616	0.988194
ENSG00000140937	CDH11	cadherin 11 [Source:HGNC Symbol;Acc:HGNC:1750]	4.75183	5.41443	0.877622
ENSG00000145526	CDH18	cadherin 18 [Source:HGNC Symbol;Acc:HGNC:1757]	14.1353	14.5472	0.971686
ENSG00000170558	CDH2	cadherin 2 [Source:HGNC Symbol;Acc:HGNC:1759]	2.98028	3.15695	0.944037
ENSG00000185324	CDK10	cyclin dependent kinase 10 [Source:HGNC Symbol;Acc:HGNC:1770]	0.65868	0.68546	0.960932
ENSG00000008128	CDK11A	cyclin dependent kinase 11A [Source:HGNC Symbol;Acc:HGNC:1730]	1.94183	1.81618	1.06918
ENSG00000248333	CDK11B	cyclin dependent kinase 11B [Source:HGNC Symbol;Acc:HGNC:1729]	1.86962	1.91852	0.974514
ENSG00000167258	CDK12	cyclin dependent kinase 12 [Source:HGNC Symbol;Acc:HGNC:24224]	3.31875	2.86065	1.16014
ENSG00000065883	CDK13	cyclin dependent kinase 13 [Source:HGNC Symbol;Acc:HGNC:1733]	3.16389	2.92639	1.08116
ENSG00000058091	CDK14	cyclin dependent kinase 14 [Source:HGNC Symbol;Acc:HGNC:8883]	2.72883	2.64316	1.03241
ENSG00000102225	CDK16	cyclin dependent kinase 16 [Source:HGNC Symbol;Acc:HGNC:8749]	0.748754	0.702192	1.06631
ENSG00000155111	CDK19	cyclin dependent kinase 19 [Source:HGNC Symbol;Acc:HGNC:19338]	4.0238	3.35991	1.19759
ENSG00000167797	CDK2AP2	cyclin dependent kinase 2 associated protein 2 [Source:HGNC Symbol;Acc:HGNC:30833]	0.690068	0.665554	1.03683
ENSG00000135446	CDK4	cyclin dependent kinase 4 [Source:HGNC Symbol;Acc:HGNC:1773]	0.669841	0.696035	0.962367
ENSG00000136861	CDK5RAP2	CDK5 regulatory subunit associated protein 2 [Source:HGNC Symbol;Acc:HGNC:18672]	3.98008	3.77477	1.05439
ENSG00000105810	CDK6	cyclin dependent kinase 6 [Source:HGNC Symbol;Acc:HGNC:1777]	2.51837	2.26504	1.11184
ENSG00000132964	CDK8	cyclin dependent kinase 8 [Source:HGNC Symbol;Acc:HGNC:1779]	2.27698	2.12085	1.07361
ENSG00000145996	CDKAL1	CDK5 regulatory subunit associated protein 1 like 1 [Source:HGNC Symbol;Acc:HGNC:21050]	3.16969	3.08115	1.02873
ENSG00000008086	CDKL5	cyclin dependent kinase like 5 [Source:HGNC Symbol;Acc:HGNC:11411]	8.45876	7.73068	1.09418
ENSG00000111276	CDKN1B	cyclin dependent kinase inhibitor 1B [Source:HGNC Symbol;Acc:HGNC:1785]	2.49388	2.39203	1.04258
ENSG00000123080	CDKN2C	cyclin dependent kinase inhibitor 2C [Source:HGNC Symbol;Acc:HGNC:1789]	1.59389	1.57039	1.01496
ENSG00000129596	CDO1	cysteine dioxygenase type 1 [Source:HGNC Symbol;Acc:HGNC:1795]	2.3027	2.50621	0.9188
ENSG00000064309	CDON	cell adhesion associated, oncogene regulated [Source:HGNC Symbol;Acc:HGNC:17104]	7.07978	6.32626	1.11911
ENSG00000109089	CDR2L	cerebellar degeneration related protein 2 like [Source:HGNC Symbol;Acc:HGNC:29999]	0.782611	0.72657	1.07713
ENSG00000101290	CDS2	CDP-diacylglycerol synthase 2 [Source:HGNC Symbol;Acc:HGNC:1801]	2.04846	1.99313	1.02776
ENSG00000167513	CDT1	chromatin licensing and DNA replication factor 1 [Source:HGNC Symbol;Acc:HGNC:24576]	0.738461	0.725799	1.01745
ENSG00000091527	CDV3	CDV3 homolog [Source:HGNC Symbol;Acc:HGNC:26928]	1.49037	2.35841	0.631937
ENSG00000149187	CELF1	CUGBP Elav-like family member 1 [Source:HGNC Symbol;Acc:HGNC:2549]	2.38588	2.47512	0.963943
ENSG00000048740	CELF2	CUGBP Elav-like family member 2 [Source:HGNC Symbol;Acc:HGNC:2550]	2.92993	1.56739	1.86931
ENSG00000101489	CELF4	CUGBP Elav-like family member 4 [Source:HGNC Symbol;Acc:HGNC:14015]	2.43012	2.17003	1.11986
ENSG00000140488	CELF6	CUGBP Elav-like family member 6 [Source:HGNC Symbol;Acc:HGNC:14059]	0.767784	0.026507	28.9653
ENSG00000103888	CEMIP	cell migration inducing hyaluronidase 1 [Source:HGNC Symbol;Acc:HGNC:29213]	2.13649	1.5371	1.38995
ENSG00000125817	CENPB	centromere protein B [Source:HGNC Symbol;Acc:HGNC:1852]	0.695109	0.661779	1.05036
ENSG00000177946	CENPBD1	CENPB DNA-binding domain containing 1 [Source:HGNC Symbol;Acc:HGNC:28272]	3.02897	2.09534	1.44557
ENSG00000117724	CENPF	centromere protein F [Source:HGNC Symbol;Acc:HGNC:1857]	2.40748	2.21665	1.08609
ENSG00000102384	CENPI	centromere protein I [Source:HGNC Symbol;Acc:HGNC:3968]	2.37344	2.12242	1.11827
ENSG00000123219	CENPK	centromere protein K [Source:HGNC Symbol;Acc:HGNC:29479]	0.419883	0.543692	0.772282
ENSG00000120334	CENPL	centromere protein L [Source:HGNC Symbol;Acc:HGNC:17879]	2.18186	1.8795	1.16087
ENSG00000100162	CENPM	centromere protein M [Source:HGNC Symbol;Acc:HGNC:18352]	0.473846	0.579279	0.817994
ENSG00000188312	CENPP	centromere protein P [Source:HGNC Symbol;Acc:HGNC:32933]	2.37804	2.62026	0.90756
ENSG00000031691	CENPQ	centromere protein Q [Source:HGNC Symbol;Acc:HGNC:21347]	0.257763	0.244209	1.0555
ENSG00000175279	CENPS	centromere protein S [Source:HGNC Symbol;Acc:HGNC:23163]	3.17589	2.65295	1.19712
ENSG00000166582	CENPV	centromere protein V [Source:HGNC Symbol;Acc:HGNC:29920]	0.70836	0.727092	0.974237
ENSG00000169689	CENPX	centromere protein X [Source:HGNC Symbol;Acc:HGNC:11422]	0.593988	0.568633	1.04459
ENSG00000116198	CEP104	centrosomal protein 104 [Source:HGNC Symbol;Acc:HGNC:24866]	2.37831	2.41478	0.984898
ENSG00000110274	CEP164	centrosomal protein 164 [Source:HGNC Symbol;Acc:HGNC:29182]	1.88729	1.65051	1.14346
ENSG00000143702	CEP170	centrosomal protein 170 [Source:HGNC Symbol;Acc:HGNC:28920]	2.3859	1.31501	1.81436
ENSG00000174007	CEP19	centrosomal protein 19 [Source:HGNC Symbol;Acc:HGNC:28209]	2.58828	2.54297	1.01782
ENSG00000101639	CEP192	centrosomal protein 192 [Source:HGNC Symbol;Acc:HGNC:25515]	3.00492	2.05614	1.46144
ENSG00000126001	CEP250	centrosomal protein 250 [Source:HGNC Symbol;Acc:HGNC:1859]	3.34443	3.12562	1.07001
ENSG00000198707	CEP290	centrosomal protein 290 [Source:HGNC Symbol;Acc:HGNC:29021]	0.44426	0.419388	1.05931
ENSG00000106477	CEP41	centrosomal protein 41 [Source:HGNC Symbol;Acc:HGNC:12370]	1.98814	2.24511	0.885544
ENSG00000101624	CEP76	centrosomal protein 76 [Source:HGNC Symbol;Acc:HGNC:25727]	3.24318	3.01609	1.07529
ENSG00000148019	CEP78	centrosomal protein 78 [Source:HGNC Symbol;Acc:HGNC:25740]	1.9684	2.23686	0.87998
ENSG00000182504	CEP97	centrosomal protein 97 [Source:HGNC Symbol;Acc:HGNC:26244]	2.79585	2.55746	1.09321
ENSG00000134255	CEPT1	choline/ethanolamine phosphotransferase 1 [Source:HGNC Symbol;Acc:HGNC:24289]	1.6885	2.435	0.693428
ENSG00000090661	CERS4	ceramide synthase 4 [Source:HGNC Symbol;Acc:HGNC:23747]	0.63241	0.649543	0.973624
ENSG00000172292	CERS6	ceramide synthase 6 [Source:HGNC Symbol;Acc:HGNC:23826]	3.43981	3.10894	1.10642
ENSG00000147400	CETN2	centrin 2 [Source:HGNC Symbol;Acc:HGNC:1867]	1.99167	2.00445	0.993627
ENSG00000070761	CFAP20	cilia and flagella associated protein 20 [Source:HGNC Symbol;Acc:HGNC:29523]	1.43407	1.5103	0.949528
ENSG00000159079	CFAP298	cilia and flagella associated protein 298 [Source:HGNC Symbol;Acc:HGNC:1301]	1.57737	1.44407	1.09231
ENSG00000089101	CFAP61	cilia and flagella associated protein 61 [Source:HGNC Symbol;Acc:HGNC:15872]	5.26347	4.60472	1.14306
ENSG00000243649	CFB	complement factor B [Source:HGNC Symbol;Acc:HGNC:1037]	2.96201	3.07892	0.962031
ENSG00000197766	CFD	complement factor D [Source:HGNC Symbol;Acc:HGNC:2771]	2.91158	3.24178	0.898145
ENSG00000153774	CFDP1	craniofacial development protein 1 [Source:HGNC Symbol;Acc:HGNC:1873]	1.72965	1.75409	0.986067
ENSG00000205403	CFI	complement factor I [Source:HGNC Symbol;Acc:HGNC:5394]	3.01567	2.82641	1.06696
ENSG00000172757	CFL1	cofilin 1 [Source:HGNC Symbol;Acc:HGNC:1874]	0.754822	0.798446	0.945364
ENSG00000163320	CGGBP1	CGG triplet repeat binding protein 1 [Source:HGNC Symbol;Acc:HGNC:1888]	0.754547	1.70924	0.441453
ENSG00000143375	CGN	cingulin [Source:HGNC Symbol;Acc:HGNC:17429]	4.5273	3.81875	1.18555
ENSG00000128849	CGNL1	cingulin like 1 [Source:HGNC Symbol;Acc:HGNC:25931]	6.26695	5.84396	1.07238
ENSG00000167670	CHAF1A	chromatin assembly factor 1 subunit A [Source:HGNC Symbol;Acc:HGNC:1910]	1.89461	2.08902	0.906935
ENSG00000106153	CHCHD2	coiled-coil-helix-coiled-coil-helix domain containing 2 [Source:HGNC Symbol;Acc:HGNC:21645]	0.626426	0.664814	0.942258
ENSG00000235084	CHCHD2P6	coiled-coil-helix-coiled-coil-helix domain containing 2 pseudogene 6 [Source:HGNC Symbol;Acc:HGNC:39590]	0.620125	0.333763	1.85798
ENSG00000106554	CHCHD3	coiled-coil-helix-coiled-coil-helix domain containing 3 [Source:HGNC Symbol;Acc:HGNC:21906]	1.74978	1.79724	0.973594
ENSG00000125611	CHCHD5	coiled-coil-helix-coiled-coil-helix domain containing 5 [Source:HGNC Symbol;Acc:HGNC:17840]	0.481564	0.519006	0.927859
ENSG00000159685	CHCHD6	coiled-coil-helix-coiled-coil-helix domain containing 6 [Source:HGNC Symbol;Acc:HGNC:28184]	0.578686	0.720304	0.803392
ENSG00000131778	CHD1L	chromodomain helicase DNA binding protein 1 like [Source:HGNC Symbol;Acc:HGNC:1916]	2.02032	2.01702	1.00164
ENSG00000173575	CHD2	chromodomain helicase DNA binding protein 2 [Source:HGNC Symbol;Acc:HGNC:1917]	4.16534	3.69597	1.127
ENSG00000170004	CHD3	chromodomain helicase DNA binding protein 3 [Source:HGNC Symbol;Acc:HGNC:1918]	2.38577	1.99931	1.1933
ENSG00000111642	CHD4	chromodomain helicase DNA binding protein 4 [Source:HGNC Symbol;Acc:HGNC:1919]	3.4399	3.19605	1.0763
ENSG00000124177	CHD6	chromodomain helicase DNA binding protein 6 [Source:HGNC Symbol;Acc:HGNC:19057]	4.33549	3.67514	1.17968
ENSG00000171316	CHD7	chromodomain helicase DNA binding protein 7 [Source:HGNC Symbol;Acc:HGNC:20626]	4.91625	3.71223	1.32434
ENSG00000100888	CHD8	chromodomain helicase DNA binding protein 8 [Source:HGNC Symbol;Acc:HGNC:20153]	4.95948	4.50538	1.10079
ENSG00000149554	CHEK1	checkpoint kinase 1 [Source:HGNC Symbol;Acc:HGNC:1925]	1.69205	1.81702	0.931222
ENSG00000100604	CHGA	chromogranin A [Source:HGNC Symbol;Acc:HGNC:1929]	1.46956	1.45073	1.01298
ENSG00000089199	CHGB	chromogranin B [Source:HGNC Symbol;Acc:HGNC:1930]	4.91897	4.81371	1.02187
ENSG00000109220	CHIC2	cysteine rich hydrophobic domain 2 [Source:HGNC Symbol;Acc:HGNC:1935]	1.91428	1.79716	1.06517
ENSG00000177830	CHID1	chitinase domain containing 1 [Source:HGNC Symbol;Acc:HGNC:28474]	0.644442	0.680532	0.946968
ENSG00000110721	CHKA	choline kinase alpha [Source:HGNC Symbol;Acc:HGNC:1937]	1.99295	2.08191	0.95727
ENSG00000100288	CHKB	choline kinase beta [Source:HGNC Symbol;Acc:HGNC:1938]	0.550137	0.610294	0.90143
ENSG00000131165	CHMP1A	charged multivesicular body protein 1A [Source:HGNC Symbol;Acc:HGNC:8740]	0.632628	0.806112	0.784789
ENSG00000255112	CHMP1B	charged multivesicular body protein 1B [Source:HGNC Symbol;Acc:HGNC:24287]	1.92334	2.02277	0.950842
ENSG00000115561	CHMP3	charged multivesicular body protein 3 [Source:HGNC Symbol;Acc:HGNC:29865]	2.28584	2.04146	1.11971
ENSG00000254505	CHMP4A	charged multivesicular body protein 4A [Source:HGNC Symbol;Acc:HGNC:20274]	1.5955	2.45111	0.650929
ENSG00000101421	CHMP4B	charged multivesicular body protein 4B [Source:HGNC Symbol;Acc:HGNC:16171]	1.53153	1.59184	0.962114
ENSG00000086065	CHMP5	charged multivesicular body protein 5 [Source:HGNC Symbol;Acc:HGNC:26942]	0.618644	0.643206	0.961814
ENSG00000176108	CHMP6	charged multivesicular body protein 6 [Source:HGNC Symbol;Acc:HGNC:25675]	0.511834	0.54321	0.942241
ENSG00000128656	CHN1	chimerin 1 [Source:HGNC Symbol;Acc:HGNC:1943]	2.82715	2.77096	1.02028
ENSG00000106069	CHN2	chimerin 2 [Source:HGNC Symbol;Acc:HGNC:1944]	3.76712	5.03839	0.747684
ENSG00000187446	CHP1	calcineurin like EF-hand protein 1 [Source:HGNC Symbol;Acc:HGNC:17433]	2.07565	2.07347	1.00105
ENSG00000101938	CHRDL1	chordin like 1 [Source:HGNC Symbol;Acc:HGNC:29861]	2.79387	2.36039	1.18365
ENSG00000133019	CHRM3	cholinergic receptor muscarinic 3 [Source:HGNC Symbol;Acc:HGNC:1952]	2.74674	2.36649	1.16068
ENSG00000180720	CHRM4	cholinergic receptor muscarinic 4 [Source:HGNC Symbol;Acc:HGNC:1953]	0.334904	0.285413	1.1734
ENSG00000080644	CHRNA3	cholinergic receptor nicotinic alpha 3 subunit [Source:HGNC Symbol;Acc:HGNC:1957]	2.86356	2.91976	0.980753
ENSG00000169684	CHRNA5	cholinergic receptor nicotinic alpha 5 subunit [Source:HGNC Symbol;Acc:HGNC:1959]	2.3608	1.92008	1.22953
ENSG00000171310	CHST11	carbohydrate sulfotransferase 11 [Source:HGNC Symbol;Acc:HGNC:17422]	3.09682	2.98679	1.03684
ENSG00000182022	CHST15	carbohydrate sulfotransferase 15 [Source:HGNC Symbol;Acc:HGNC:18137]	4.66327	4.84818	0.961858
ENSG00000124302	CHST8	carbohydrate sulfotransferase 8 [Source:HGNC Symbol;Acc:HGNC:15993]	0.530251	0.475847	1.11433
ENSG00000131873	CHSY1	chondroitin sulfate synthase 1 [Source:HGNC Symbol;Acc:HGNC:17198]	2.93066	2.80943	1.04315
ENSG00000213341	CHUK	conserved helix-loop-helix ubiquitous kinase [Source:HGNC Symbol;Acc:HGNC:1974]	2.11819	2.05043	1.03304
ENSG00000258289	CHURC1	churchill domain containing 1 [Source:HGNC Symbol;Acc:HGNC:20099]	0.624572	0.597728	1.04491
ENSG00000166595	CIAO2B	cytosolic iron-sulfur assembly component 2B [Source:HGNC Symbol;Acc:HGNC:24261]	0.644142	0.606594	1.0619
ENSG00000103245	CIAO3	cytosolic iron-sulfur assembly component 3 [Source:HGNC Symbol;Acc:HGNC:14179]	0.644319	0.685424	0.940029
ENSG00000185043	CIB1	calcium and integrin binding 1 [Source:HGNC Symbol;Acc:HGNC:16920]	0.509996	0.507574	1.00477
ENSG00000136425	CIB2	calcium and integrin binding family member 2 [Source:HGNC Symbol;Acc:HGNC:24579]	0.652361	0.688886	0.94698
ENSG00000198894	CIPC	CLOCK interacting pacemaker [Source:HGNC Symbol;Acc:HGNC:20365]	2.76876	2.61928	1.05707
ENSG00000277972	CISD3	CDGSH iron sulfur domain 3 [Source:HGNC Symbol;Acc:HGNC:27578]	0.443113	0.543884	0.81472
ENSG00000122966	CIT	citron rho-interacting serine/threonine kinase [Source:HGNC Symbol;Acc:HGNC:1985]	2.73499	2.71454	1.00753
ENSG00000136108	CKAP2	cytoskeleton associated protein 2 [Source:HGNC Symbol;Acc:HGNC:1990]	1.92003	2.03891	0.941691
ENSG00000169607	CKAP2L	cytoskeleton associated protein 2 like [Source:HGNC Symbol;Acc:HGNC:26877]	3.72549	4.29976	0.866441
ENSG00000175216	CKAP5	cytoskeleton associated protein 5 [Source:HGNC Symbol;Acc:HGNC:28959]	4.0982	4.09502	1.00078
ENSG00000166165	CKB	creatine kinase B [Source:HGNC Symbol;Acc:HGNC:1991]	0.692493	0.700975	0.987901
ENSG00000074054	CLASP1	cytoplasmic linker associated protein 1 [Source:HGNC Symbol;Acc:HGNC:17088]	2.56389	3.32731	0.770559
ENSG00000163539	CLASP2	cytoplasmic linker associated protein 2 [Source:HGNC Symbol;Acc:HGNC:17078]	2.66974	3.18583	0.838004
ENSG00000121940	CLCC1	chloride channel CLIC like 1 [Source:HGNC Symbol;Acc:HGNC:29675]	2.13491	2.62223	0.814158
ENSG00000114859	CLCN2	chloride voltage-gated channel 2 [Source:HGNC Symbol;Acc:HGNC:2020]	0.653553	0.543352	1.20282
ENSG00000109572	CLCN3	chloride voltage-gated channel 3 [Source:HGNC Symbol;Acc:HGNC:2021]	3.86284	3.5613	1.08467
ENSG00000232000	CLCN3P1	chloride voltage-gated channel 3 pseudogene 1 [Source:HGNC Symbol;Acc:HGNC:49775]	1.88124	1.90786	0.986046
ENSG00000073464	CLCN4	chloride voltage-gated channel 4 [Source:HGNC Symbol;Acc:HGNC:2022]	2.85093	3.2493	0.877398
ENSG00000013297	CLDN11	claudin 11 [Source:HGNC Symbol;Acc:HGNC:8514]	3.00543	3.07364	0.977807
ENSG00000080822	CLDND1	claudin domain containing 1 [Source:HGNC Symbol;Acc:HGNC:1322]	3.28176	3.32059	0.988305
ENSG00000038532	CLEC16A	C-type lectin domain containing 16A [Source:HGNC Symbol;Acc:HGNC:29013]	2.01134	2.10052	0.957548
ENSG00000213719	CLIC1	chloride intracellular channel 1 [Source:HGNC Symbol;Acc:HGNC:2062]	0.548419	0.633879	0.86518
ENSG00000169504	CLIC4	chloride intracellular channel 4 [Source:HGNC Symbol;Acc:HGNC:13518]	1.94675	1.87229	1.03977
ENSG00000113282	CLINT1	clathrin interactor 1 [Source:HGNC Symbol;Acc:HGNC:23186]	2.36636	2.31705	1.02128
ENSG00000130779	CLIP1	CAP-Gly domain containing linker protein 1 [Source:HGNC Symbol;Acc:HGNC:10461]	2.75025	2.27499	1.20891
ENSG00000105270	CLIP3	CAP-Gly domain containing linker protein 3 [Source:HGNC Symbol;Acc:HGNC:24314]	1.40732	1.38661	1.01494
ENSG00000115295	CLIP4	CAP-Gly domain containing linker protein family member 4 [Source:HGNC Symbol;Acc:HGNC:26108]	2.16656	2.29171	0.94539
ENSG00000013441	CLK1	CDC like kinase 1 [Source:HGNC Symbol;Acc:HGNC:2068]	0.261521	0.234207	1.11662
ENSG00000176444	CLK2	CDC like kinase 2 [Source:HGNC Symbol;Acc:HGNC:2069]	1.58767	1.52592	1.04047
ENSG00000166250	CLMP	CXADR like membrane protein [Source:HGNC Symbol;Acc:HGNC:24039]	1.74942	1.59437	1.09724
ENSG00000102805	CLN5	CLN5, intracellular trafficking protein [Source:HGNC Symbol;Acc:HGNC:2076]	2.55385	1.48297	1.72211
ENSG00000182372	CLN8	CLN8, transmembrane ER and ERGIC protein [Source:HGNC Symbol;Acc:HGNC:2079]	2.08405	1.94196	1.07317
ENSG00000074201	CLNS1A	chloride nucleotide-sensitive channel 1A [Source:HGNC Symbol;Acc:HGNC:2080]	2.26675	2.16994	1.04461
ENSG00000172409	CLP1	cleavage and polyadenylation factor I subunit 1 [Source:HGNC Symbol;Acc:HGNC:16999]	1.84042	2.25208	0.817209
ENSG00000125656	CLPP	caseinolytic mitochondrial matrix peptidase proteolytic subunit [Source:HGNC Symbol;Acc:HGNC:2084]	0.586764	0.653404	0.898011
ENSG00000166855	CLPX	caseinolytic mitochondrial matrix peptidase chaperone subunit [Source:HGNC Symbol;Acc:HGNC:2088]	2.49363	2.33881	1.0662
ENSG00000092853	CLSPN	claspin [Source:HGNC Symbol;Acc:HGNC:19715]	3.71581	3.3157	1.12067
ENSG00000158258	CLSTN2	calsyntenin 2 [Source:HGNC Symbol;Acc:HGNC:17448]	2.44887	2.28633	1.07109
ENSG00000175416	CLTB	clathrin light chain B [Source:HGNC Symbol;Acc:HGNC:2091]	0.677068	0.710501	0.952944
ENSG00000141367	CLTC	clathrin heavy chain [Source:HGNC Symbol;Acc:HGNC:2092]	3.69811	3.16699	1.1677
ENSG00000070371	CLTCL1	clathrin heavy chain like 1 [Source:HGNC Symbol;Acc:HGNC:2093]	1.94672	1.51993	1.2808
ENSG00000120885	CLU	clusterin [Source:HGNC Symbol;Acc:HGNC:2095]	1.56522	1.54332	1.01419
ENSG00000103351	CLUAP1	clusterin associated protein 1 [Source:HGNC Symbol;Acc:HGNC:19009]	3.08366	2.98508	1.03302
ENSG00000146352	CLVS2	clavesin 2 [Source:HGNC Symbol;Acc:HGNC:23046]	2.42866	2.19548	1.10621
ENSG00000125246	CLYBL	citrate lyase beta like [Source:HGNC Symbol;Acc:HGNC:18355]	1.98108	2.13606	0.927446
ENSG00000111726	CMAS	cytidine monophosphate N-acetylneuraminic acid synthetase [Source:HGNC Symbol;Acc:HGNC:18290]	2.07636	2.24537	0.924728
ENSG00000164237	CMBL	carboxymethylenebutenolidase homolog [Source:HGNC Symbol;Acc:HGNC:25090]	2.12603	2.07718	1.02352
ENSG00000134326	CMPK2	cytidine/uridine monophosphate kinase 2 [Source:HGNC Symbol;Acc:HGNC:27015]	3.39749	3.3199	1.02337
ENSG00000184220	CMSS1	cms1 ribosomal small subunit homolog [Source:HGNC Symbol;Acc:HGNC:28666]	2.12763	2.19038	0.971354
ENSG00000183723	CMTM4	CKLF like MARVEL transmembrane domain containing 4 [Source:HGNC Symbol;Acc:HGNC:19175]	7.80234	7.80929	0.99911
ENSG00000091317	CMTM6	CKLF like MARVEL transmembrane domain containing 6 [Source:HGNC Symbol;Acc:HGNC:19177]	2.36268	2.17651	1.08554
ENSG00000137200	CMTR1	cap methyltransferase 1 [Source:HGNC Symbol;Acc:HGNC:21077]	1.6552	1.5629	1.05906
ENSG00000169714	CNBP	CCHC-type zinc finger nucleic acid binding protein [Source:HGNC Symbol;Acc:HGNC:13164]	1.47513	1.75759	0.839289
ENSG00000100528	CNIH1	cornichon family AMPA receptor auxiliary protein 1 [Source:HGNC Symbol;Acc:HGNC:19431]	1.41205	1.66556	0.847793
ENSG00000143771	CNIH4	cornichon family AMPA receptor auxiliary protein 4 [Source:HGNC Symbol;Acc:HGNC:25013]	0.669134	0.863251	0.775132
ENSG00000149970	CNKSR2	connector enhancer of kinase suppressor of Ras 2 [Source:HGNC Symbol;Acc:HGNC:19701]	4.92673	4.19536	1.17433
ENSG00000153721	CNKSR3	CNKSR family member 3 [Source:HGNC Symbol;Acc:HGNC:23034]	2.29698	2.17044	1.0583
ENSG00000130176	CNN1	calponin 1 [Source:HGNC Symbol;Acc:HGNC:2155]	0.416725	0.454718	0.916448
ENSG00000064666	CNN2	calponin 2 [Source:HGNC Symbol;Acc:HGNC:2156]	0.670788	0.726813	0.922917
ENSG00000117519	CNN3	calponin 3 [Source:HGNC Symbol;Acc:HGNC:2157]	2.31349	2.3552	0.982291
ENSG00000148842	CNNM2	cyclin and CBS domain divalent metal cation transport mediator 2 [Source:HGNC Symbol;Acc:HGNC:103]	3.12036	3.1963	0.976241
ENSG00000168763	CNNM3	cyclin and CBS domain divalent metal cation transport mediator 3 [Source:HGNC Symbol;Acc:HGNC:104]	1.57884	1.48498	1.06321
ENSG00000125107	CNOT1	CCR4-NOT transcription complex subunit 1 [Source:HGNC Symbol;Acc:HGNC:7877]	6.40472	5.53022	1.15813
ENSG00000182973	CNOT10	CCR4-NOT transcription complex subunit 10 [Source:HGNC Symbol;Acc:HGNC:23817]	2.22375	2.5793	0.862153
ENSG00000158435	CNOT11	CCR4-NOT transcription complex subunit 11 [Source:HGNC Symbol;Acc:HGNC:25217]	1.8156	1.98169	0.916188
ENSG00000111596	CNOT2	CCR4-NOT transcription complex subunit 2 [Source:HGNC Symbol;Acc:HGNC:7878]	4.14738	4.68195	0.885824
ENSG00000080802	CNOT4	CCR4-NOT transcription complex subunit 4 [Source:HGNC Symbol;Acc:HGNC:7880]	2.6499	2.84577	0.93117
ENSG00000113300	CNOT6	CCR4-NOT transcription complex subunit 6 [Source:HGNC Symbol;Acc:HGNC:14099]	2.7797	2.86875	0.968959
ENSG00000138767	CNOT6L	CCR4-NOT transcription complex subunit 6 like [Source:HGNC Symbol;Acc:HGNC:18042]	2.80323	2.11721	1.32402
ENSG00000155508	CNOT8	CCR4-NOT transcription complex subunit 8 [Source:HGNC Symbol;Acc:HGNC:9207]	2.12391	3.53342	0.601093
ENSG00000173786	CNP	2',3'-cyclic nucleotide 3' phosphodiesterase [Source:HGNC Symbol;Acc:HGNC:2158]	2.65636	2.31315	1.14837
ENSG00000166997	CNPY4	canopy FGF signaling regulator 4 [Source:HGNC Symbol;Acc:HGNC:28631]	1.74884	1.71226	1.02136
ENSG00000119865	CNRIP1	cannabinoid receptor interacting protein 1 [Source:HGNC Symbol;Acc:HGNC:24546]	1.42195	1.42229	0.999758
ENSG00000162852	CNST	consortin, connexin sorting protein [Source:HGNC Symbol;Acc:HGNC:26486]	4.94861	4.56212	1.08472
ENSG00000018236	CNTN1	contactin 1 [Source:HGNC Symbol;Acc:HGNC:2171]	2.67276	2.55913	1.0444
ENSG00000113805	CNTN3	contactin 3 [Source:HGNC Symbol;Acc:HGNC:2173]	3.8262	4.13865	0.924504
ENSG00000108797	CNTNAP1	contactin associated protein 1 [Source:HGNC Symbol;Acc:HGNC:8011]	1.60039	1.37342	1.16526
ENSG00000174469	CNTNAP2	contactin associated protein like 2 [Source:HGNC Symbol;Acc:HGNC:13830]	2.24559	1.64142	1.36808
ENSG00000119397	CNTRL	centriolin [Source:HGNC Symbol;Acc:HGNC:1858]	2.43715	3.01027	0.809613
ENSG00000162377	COA7	cytochrome c oxidase assembly factor 7 (putative) [Source:HGNC Symbol;Acc:HGNC:25716]	1.76433	1.80077	0.979763
ENSG00000082438	COBLL1	cordon-bleu WH2 repeat protein like 1 [Source:HGNC Symbol;Acc:HGNC:23571]	2.74612	2.63324	1.04287
ENSG00000100473	COCH	cochlin [Source:HGNC Symbol;Acc:HGNC:2180]	2.46258	2.48782	0.989853
ENSG00000166685	COG1	component of oligomeric golgi complex 1 [Source:NCBI gene;Acc:9382]	1.48032	1.43745	1.02982
ENSG00000135775	COG2	component of oligomeric golgi complex 2 [Source:HGNC Symbol;Acc:HGNC:6546]	2.14882	2.13727	1.00541
ENSG00000136152	COG3	component of oligomeric golgi complex 3 [Source:HGNC Symbol;Acc:HGNC:18619]	2.6978	2.3337	1.15602
ENSG00000164597	COG5	component of oligomeric golgi complex 5 [Source:HGNC Symbol;Acc:HGNC:14857]	3.06038	3.2067	0.954369
ENSG00000133103	COG6	component of oligomeric golgi complex 6 [Source:HGNC Symbol;Acc:HGNC:18621]	2.01852	1.89499	1.06519
ENSG00000121058	COIL	coilin [Source:HGNC Symbol;Acc:HGNC:2184]	2.01462	2.05439	0.980638
ENSG00000060718	COL11A1	collagen type XI alpha 1 chain [Source:HGNC Symbol;Acc:HGNC:2186]	2.6969	2.55918	1.05382
ENSG00000182871	COL18A1	collagen type XVIII alpha 1 chain [Source:HGNC Symbol;Acc:HGNC:2195]	0.741367	0.642068	1.15465
ENSG00000168542	COL3A1	collagen type III alpha 1 chain [Source:HGNC Symbol;Acc:HGNC:2201]	2.3901	2.07218	1.15343
ENSG00000187498	COL4A1	collagen type IV alpha 1 chain [Source:HGNC Symbol;Acc:HGNC:2202]	1.84204	1.61409	1.14122
ENSG00000113163	COL4A3BP	collagen type IV alpha 3 binding protein [Source:HGNC Symbol;Acc:HGNC:2205]	2.09518	2.51437	0.833283
ENSG00000206384	COL6A6	collagen type VI alpha 6 chain [Source:HGNC Symbol;Acc:HGNC:27023]	4.7638	3.88004	1.22777
ENSG00000198756	COLGALT2	collagen beta(1-O)galactosyltransferase 2 [Source:HGNC Symbol;Acc:HGNC:16790]	1.8787	1.76829	1.06244
ENSG00000140365	COMMD4	COMM domain containing 4 [Source:HGNC Symbol;Acc:HGNC:26027]	0.663528	0.792122	0.837659
ENSG00000170619	COMMD5	COMM domain containing 5 [Source:HGNC Symbol;Acc:HGNC:17902]	0.544224	0.377166	1.44293
ENSG00000188243	COMMD6	COMM domain containing 6 [Source:HGNC Symbol;Acc:HGNC:24015]	0.530417	0.588906	0.900682
ENSG00000143207	COP1	COP1, E3 ubiquitin ligase [Source:HGNC Symbol;Acc:HGNC:17440]	2.24759	2.03327	1.10541
ENSG00000122218	COPA	coatomer protein complex subunit alpha [Source:HGNC Symbol;Acc:HGNC:2230]	3.43485	3.01007	1.14112
ENSG00000129083	COPB1	coatomer protein complex subunit beta 1 [Source:HGNC Symbol;Acc:HGNC:2231]	2.01731	1.95547	1.03162
ENSG00000184432	COPB2	coatomer protein complex subunit beta 2 [Source:HGNC Symbol;Acc:HGNC:2232]	3.83304	3.89594	0.983854
ENSG00000105669	COPE	coatomer protein complex subunit epsilon [Source:HGNC Symbol;Acc:HGNC:2234]	0.583646	0.609312	0.957876
ENSG00000181789	COPG1	coatomer protein complex subunit gamma 1 [Source:HGNC Symbol;Acc:HGNC:2236]	1.39422	1.35673	1.02763
ENSG00000158623	COPG2	coatomer protein complex subunit gamma 2 [Source:HGNC Symbol;Acc:HGNC:2237]	3.4721	3.50063	0.99185
ENSG00000166200	COPS2	COP9 signalosome subunit 2 [Source:HGNC Symbol;Acc:HGNC:30747]	0.348956	0.404453	0.862785
ENSG00000141030	COPS3	COP9 signalosome subunit 3 [Source:HGNC Symbol;Acc:HGNC:2239]	2.03742	2.08267	0.978271
ENSG00000121022	COPS5	COP9 signalosome subunit 5 [Source:HGNC Symbol;Acc:HGNC:2240]	2.12879	2.55854	0.832033
ENSG00000111652	COPS7A	COP9 signalosome subunit 7A [Source:HGNC Symbol;Acc:HGNC:16758]	0.718439	0.741525	0.968867
ENSG00000198612	COPS8	COP9 signalosome subunit 8 [Source:HGNC Symbol;Acc:HGNC:24335]	1.95262	1.81754	1.07432
ENSG00000172428	COPS9	COP9 signalosome subunit 9 [Source:HGNC Symbol;Acc:HGNC:21314]	0.69299	0.730771	0.9483
ENSG00000115520	COQ10B	coenzyme Q10B [Source:HGNC Symbol;Acc:HGNC:25819]	2.81594	2.66731	1.05572
ENSG00000167113	COQ4	coenzyme Q4 [Source:HGNC Symbol;Acc:HGNC:19693]	0.710485	0.728504	0.975265
ENSG00000110871	COQ5	coenzyme Q5, methyltransferase [Source:HGNC Symbol;Acc:HGNC:28722]	1.78056	1.95323	0.911597
ENSG00000167186	COQ7	coenzyme Q7, hydroxylase [Source:HGNC Symbol;Acc:HGNC:2244]	1.8266	2.25232	0.810988
ENSG00000123815	COQ8B	coenzyme Q8B [Source:HGNC Symbol;Acc:HGNC:19041]	0.612838	0.600505	1.02054
ENSG00000145244	CORIN	corin, serine peptidase [Source:HGNC Symbol;Acc:HGNC:19012]	2.11337	1.81627	1.16357
ENSG00000102879	CORO1A	coronin 1A [Source:HGNC Symbol;Acc:HGNC:2252]	0.626356	0.713353	0.878044
ENSG00000103187	COTL1	coactosin like F-actin binding protein 1 [Source:HGNC Symbol;Acc:HGNC:18304]	0.583921	0.574211	1.01691
ENSG00000236088	COX10-AS1	COX10 antisense RNA 1 [Source:HGNC Symbol;Acc:HGNC:38873]	2.51218	2.26372	1.10976
ENSG00000014919	COX15	cytochrome c oxidase assembly homolog COX15 [Source:HGNC Symbol;Acc:HGNC:2263]	1.99399	2.06783	0.96429
ENSG00000131143	COX4I1	cytochrome c oxidase subunit 4I1 [Source:HGNC Symbol;Acc:HGNC:2265]	0.633521	0.603339	1.05003
ENSG00000131055	COX4I2	cytochrome c oxidase subunit 4I2 [Source:HGNC Symbol;Acc:HGNC:16232]	0.240667	0.36732	0.655198
ENSG00000135940	COX5B	cytochrome c oxidase subunit 5B [Source:HGNC Symbol;Acc:HGNC:2269]	0.689272	0.675659	1.02015
ENSG00000111775	COX6A1	cytochrome c oxidase subunit 6A1 [Source:HGNC Symbol;Acc:HGNC:2277]	0.696559	0.740579	0.940561
ENSG00000126267	COX6B1	cytochrome c oxidase subunit 6B1 [Source:HGNC Symbol;Acc:HGNC:2280]	0.658861	0.664473	0.991554
ENSG00000112695	COX7A2	cytochrome c oxidase subunit 7A2 [Source:HGNC Symbol;Acc:HGNC:2288]	0.546929	0.557987	0.980183
ENSG00000115944	COX7A2L	cytochrome c oxidase subunit 7A2 like [Source:HGNC Symbol;Acc:HGNC:2289]	0.876398	0.486957	1.79974
ENSG00000131174	COX7B	cytochrome c oxidase subunit 7B [Source:HGNC Symbol;Acc:HGNC:2291]	0.388158	0.429301	0.904162
ENSG00000127184	COX7C	cytochrome c oxidase subunit 7C [Source:HGNC Symbol;Acc:HGNC:2292]	0.827127	0.66733	1.23946
ENSG00000176340	COX8A	cytochrome c oxidase subunit 8A [Source:HGNC Symbol;Acc:HGNC:2294]	0.514557	0.610675	0.842603
ENSG00000128510	CPA4	carboxypeptidase A4 [Source:HGNC Symbol;Acc:HGNC:15740]	1.96575	1.63652	1.20117
ENSG00000108582	CPD	carboxypeptidase D [Source:HGNC Symbol;Acc:HGNC:2301]	3.36889	3.01902	1.11589
ENSG00000109472	CPE	carboxypeptidase E [Source:HGNC Symbol;Acc:HGNC:2303]	2.374	2.39758	0.990168
ENSG00000214575	CPEB1	cytoplasmic polyadenylation element binding protein 1 [Source:HGNC Symbol;Acc:HGNC:21744]	3.15168	3.35963	0.938102
ENSG00000113742	CPEB4	cytoplasmic polyadenylation element binding protein 4 [Source:HGNC Symbol;Acc:HGNC:21747]	2.31562	2.30681	1.00382
ENSG00000085719	CPNE3	copine 3 [Source:HGNC Symbol;Acc:HGNC:2316]	2.6886	2.58041	1.04193
ENSG00000080819	CPOX	coproporphyrinogen oxidase [Source:HGNC Symbol;Acc:HGNC:2321]	2.39049	2.76485	0.864601
ENSG00000021826	CPS1	carbamoyl-phosphate synthase 1 [Source:HGNC Symbol;Acc:HGNC:2323]	3.58931	3.62463	0.990258
ENSG00000214076	CPSF1P1	cleavage and polyadenylation specific factor 1 pseudogene 1 [Source:HGNC Symbol;Acc:HGNC:19251]	5.36409	5.17821	1.0359
ENSG00000165934	CPSF2	cleavage and polyadenylation specific factor 2 [Source:HGNC Symbol;Acc:HGNC:2325]	3.38862	3.25387	1.04141
ENSG00000119203	CPSF3	cleavage and polyadenylation specific factor 3 [Source:HGNC Symbol;Acc:HGNC:2326]	2.61456	2.68498	0.973773
ENSG00000160917	CPSF4	cleavage and polyadenylation specific factor 4 [Source:HGNC Symbol;Acc:HGNC:2327]	0.67986	0.775863	0.876263
ENSG00000111605	CPSF6	cleavage and polyadenylation specific factor 6 [Source:HGNC Symbol;Acc:HGNC:13871]	2.28592	2.54652	0.897666
ENSG00000110090	CPT1A	carnitine palmitoyltransferase 1A [Source:HGNC Symbol;Acc:HGNC:2328]	2.04922	2.00063	1.02429
ENSG00000157184	CPT2	carnitine palmitoyltransferase 2 [Source:HGNC Symbol;Acc:HGNC:2330]	1.87406	1.94563	0.963212
ENSG00000106066	CPVL	carboxypeptidase, vitellogenic like [Source:HGNC Symbol;Acc:HGNC:14399]	3.29885	3.03486	1.08699
ENSG00000166426	CRABP1	cellular retinoic acid binding protein 1 [Source:HGNC Symbol;Acc:HGNC:2338]	0.615888	0.601218	1.0244
ENSG00000143320	CRABP2	cellular retinoic acid binding protein 2 [Source:HGNC Symbol;Acc:HGNC:2339]	0.496155	0.506117	0.980318
ENSG00000241258	CRCP	CGRP receptor component [Source:HGNC Symbol;Acc:HGNC:17888]	0.975109	3.52861	0.276344
ENSG00000107175	CREB3	cAMP responsive element binding protein 3 [Source:HGNC Symbol;Acc:HGNC:2347]	0.757164	0.716929	1.05612
ENSG00000182158	CREB3L2	cAMP responsive element binding protein 3 like 2 [Source:HGNC Symbol;Acc:HGNC:23720]	3.02448	3.08673	0.979831
ENSG00000005339	CREBBP	CREB binding protein [Source:HGNC Symbol;Acc:HGNC:2348]	3.15886	3.09526	1.02055
ENSG00000111269	CREBL2	cAMP responsive element binding protein like 2 [Source:HGNC Symbol;Acc:HGNC:2350]	3.07805	2.9539	1.04203
ENSG00000143162	CREG1	cellular repressor of E1A stimulated genes 1 [Source:HGNC Symbol;Acc:HGNC:2351]	1.65768	1.69068	0.980479
ENSG00000150938	CRIM1	cysteine rich transmembrane BMP regulator 1 [Source:HGNC Symbol;Acc:HGNC:2359]	2.40193	2.15833	1.11287
ENSG00000182809	CRIP2	cysteine rich protein 2 [Source:HGNC Symbol;Acc:HGNC:2361]	0.757909	0.723795	1.04713
ENSG00000119878	CRIPT	CXXC repeat containing interactor of PDZ3 domain [Source:HGNC Symbol;Acc:HGNC:14312]	1.61013	1.65238	0.974433
ENSG00000121005	CRISPLD1	cysteine rich secretory protein LCCL domain containing 1 [Source:HGNC Symbol;Acc:HGNC:18206]	2.44101	2.33703	1.04449
ENSG00000167193	CRK	CRK proto-oncogene, adaptor protein [Source:HGNC Symbol;Acc:HGNC:2362]	1.90642	2.41696	0.788767
ENSG00000099942	CRKL	CRK like proto-oncogene, adaptor protein [Source:HGNC Symbol;Acc:HGNC:2363]	3.19927	2.93115	1.09147
ENSG00000176390	CRLF3	cytokine receptor like factor 3 [Source:HGNC Symbol;Acc:HGNC:17177]	2.2087	2.13987	1.03217
ENSG00000101343	CRNKL1	crooked neck pre-mRNA splicing factor 1 [Source:HGNC Symbol;Acc:HGNC:15762]	2.8315	2.77009	1.02217
ENSG00000080947	CROCCP3	ciliary rootlet coiled-coil, rootletin pseudogene 3 [Source:HGNC Symbol;Acc:HGNC:29405]	4.30441	2.7989	1.53789
ENSG00000005469	CROT	carnitine O-octanoyltransferase [Source:HGNC Symbol;Acc:HGNC:2366]	4.88581	4.83606	1.01029
ENSG00000140577	CRTC3	CREB regulated transcription coactivator 3 [Source:HGNC Symbol;Acc:HGNC:26148]	1.54695	1.4681	1.0537
ENSG00000008405	CRY1	cryptochrome circadian regulator 1 [Source:HGNC Symbol;Acc:HGNC:2384]	3.70822	3.93066	0.94341
ENSG00000109846	CRYAB	crystallin alpha B [Source:HGNC Symbol;Acc:HGNC:2389]	0.574931	0.719015	0.79961
ENSG00000100058	CRYBB2P1	crystallin beta B2 pseudogene 1 [Source:HGNC Symbol;Acc:HGNC:2399]	0.497957	0.551569	0.902801
ENSG00000080200	CRYBG3	crystallin beta-gamma domain containing 3 [Source:HGNC Symbol;Acc:HGNC:34427]	3.57606	2.38853	1.49718
ENSG00000116791	CRYZ	crystallin zeta [Source:HGNC Symbol;Acc:HGNC:2419]	2.06342	2.16692	0.952235
ENSG00000205758	CRYZL1	crystallin zeta like 1 [Source:HGNC Symbol;Acc:HGNC:2420]	1.93007	2.13569	0.903725
ENSG00000242193	CRYZL2P	crystallin zeta like 2, pseudogene [Source:HGNC Symbol;Acc:HGNC:52164]	3.87378	2.43266	1.59241
ENSG00000062485	CS	citrate synthase [Source:HGNC Symbol;Acc:HGNC:2422]	1.50563	1.55757	0.966651
ENSG00000268902	CSAG2	CSAG family member 2 [Source:HGNC Symbol;Acc:HGNC:16847]	0.65203	0.742147	0.878573
ENSG00000009307	CSDE1	cold shock domain containing E1 [Source:HGNC Symbol;Acc:HGNC:29905]	3.67661	3.21329	1.14419
ENSG00000124207	CSE1L	chromosome segregation 1 like [Source:HGNC Symbol;Acc:HGNC:2431]	2.1431	2.19028	0.978458
ENSG00000184371	CSF1	colony stimulating factor 1 [Source:HGNC Symbol;Acc:HGNC:2432]	1.70456	2.77992	0.61317
ENSG00000169826	CSGALNACT2	chondroitin sulfate N-acetylgalactosaminyltransferase 2 [Source:HGNC Symbol;Acc:HGNC:24292]	1.91656	2.18189	0.878394
ENSG00000121904	CSMD2	CUB and Sushi multiple domains 2 [Source:HGNC Symbol;Acc:HGNC:19290]	3.31197	2.43339	1.36105
ENSG00000113712	CSNK1A1	casein kinase 1 alpha 1 [Source:HGNC Symbol;Acc:HGNC:2451]	1.97949	2.15377	0.919082
ENSG00000169118	CSNK1G1	casein kinase 1 gamma 1 [Source:HGNC Symbol;Acc:HGNC:2454]	4.73497	3.08659	1.53405
ENSG00000101266	CSNK2A1	casein kinase 2 alpha 1 [Source:HGNC Symbol;Acc:HGNC:2457]	1.81483	1.83149	0.990905
ENSG00000070770	CSNK2A2	casein kinase 2 alpha 2 [Source:HGNC Symbol;Acc:HGNC:2459]	2.65361	2.74926	0.965208
ENSG00000144655	CSRNP1	cysteine and serine rich nuclear protein 1 [Source:HGNC Symbol;Acc:HGNC:14300]	0.47248	0.459028	1.02931
ENSG00000110925	CSRNP2	cysteine and serine rich nuclear protein 2 [Source:HGNC Symbol;Acc:HGNC:16006]	1.63441	1.58752	1.02953
ENSG00000159176	CSRP1	cysteine and glycine rich protein 1 [Source:HGNC Symbol;Acc:HGNC:2469]	0.296393	0.357869	0.828217
ENSG00000101439	CST3	cystatin C [Source:HGNC Symbol;Acc:HGNC:2475]	0.716417	0.932661	0.768144
ENSG00000101138	CSTF1	cleavage stimulation factor subunit 1 [Source:HGNC Symbol;Acc:HGNC:2483]	2.78152	2.69172	1.03336
ENSG00000101811	CSTF2	cleavage stimulation factor subunit 2 [Source:HGNC Symbol;Acc:HGNC:2484]	1.53282	1.47971	1.03589
ENSG00000177613	CSTF2T	cleavage stimulation factor subunit 2 tau variant [Source:HGNC Symbol;Acc:HGNC:17086]	2.21509	2.16755	1.02193
ENSG00000176102	CSTF3	cleavage stimulation factor subunit 3 [Source:HGNC Symbol;Acc:HGNC:2485]	2.00041	2.0114	0.994539
ENSG00000175029	CTBP2	C-terminal binding protein 2 [Source:HGNC Symbol;Acc:HGNC:2495]	1.7764	1.67575	1.06006
ENSG00000117151	CTBS	chitobiase [Source:HGNC Symbol;Acc:HGNC:2496]	1.73383	1.5505	1.11824
ENSG00000102974	CTCF	CCCTC-binding factor [Source:HGNC Symbol;Acc:HGNC:13723]	3.04409	2.97878	1.02193
ENSG00000175215	CTDSP2	CTD small phosphatase 2 [Source:HGNC Symbol;Acc:HGNC:17077]	1.62458	1.53465	1.0586
ENSG00000044115	CTNNA1	catenin alpha 1 [Source:HGNC Symbol;Acc:HGNC:2509]	2.49757	2.12756	1.17391
ENSG00000066032	CTNNA2	catenin alpha 2 [Source:HGNC Symbol;Acc:HGNC:2510]	5.092	4.79977	1.06088
ENSG00000168036	CTNNB1	catenin beta 1 [Source:HGNC Symbol;Acc:HGNC:2514]	2.3013	2.23082	1.03159
ENSG00000132792	CTNNBL1	catenin beta like 1 [Source:HGNC Symbol;Acc:HGNC:15879]	2.22938	2.37632	0.938164
ENSG00000198561	CTNND1	catenin delta 1 [Source:HGNC Symbol;Acc:HGNC:2515]	1.77547	1.05322	1.68576
ENSG00000171793	CTPS1	CTP synthase 1 [Source:HGNC Symbol;Acc:HGNC:2519]	1.98323	1.80155	1.10084
ENSG00000047230	CTPS2	CTP synthase 2 [Source:HGNC Symbol;Acc:HGNC:2520]	3.44898	3.65976	0.942406
ENSG00000198730	CTR9	CTR9 homolog, Paf1/RNA polymerase II complex component [Source:HGNC Symbol;Acc:HGNC:16850]	4.15723	3.88934	1.06888
ENSG00000064601	CTSA	cathepsin A [Source:HGNC Symbol;Acc:HGNC:9251]	1.4202	1.46855	0.967077
ENSG00000109861	CTSC	cathepsin C [Source:HGNC Symbol;Acc:HGNC:2528]	1.80288	1.98285	0.909238
ENSG00000143387	CTSK	cathepsin K [Source:HGNC Symbol;Acc:HGNC:2536]	3.96361	4.45063	0.890572
ENSG00000135047	CTSL	cathepsin L [Source:HGNC Symbol;Acc:HGNC:2537]	2.63489	2.76923	0.951489
ENSG00000256043	CTSO	cathepsin O [Source:HGNC Symbol;Acc:HGNC:2542]	2.67717	2.46422	1.08642
ENSG00000163131	CTSS	cathepsin S [Source:HGNC Symbol;Acc:HGNC:2545]	2.63516	2.63456	1.00023
ENSG00000136943	CTSV	cathepsin V [Source:HGNC Symbol;Acc:HGNC:2538]	2.43781	2.29668	1.06145
ENSG00000085733	CTTN	cortactin [Source:HGNC Symbol;Acc:HGNC:3338]	2.49095	2.52895	0.984975
ENSG00000143079	CTTNBP2NL	CTTNBP2 N-terminal like [Source:HGNC Symbol;Acc:HGNC:25330]	3.60907	3.14013	1.14934
ENSG00000174177	CTU2	cytosolic thiouridylase subunit 2 [Source:HGNC Symbol;Acc:HGNC:28005]	0.539985	0.574256	0.940321
ENSG00000275496	CU633906	uncharacterized LOC102724701 [Source:NCBI gene;Acc:102724701]	2.15604	2.48367	0.868088
ENSG00000107874	CUEDC2	CUE domain containing 2 [Source:HGNC Symbol;Acc:HGNC:28352]	0.682101	0.642065	1.06235
ENSG00000055130	CUL1	cullin 1 [Source:HGNC Symbol;Acc:HGNC:2551]	2.60504	2.75052	0.947108
ENSG00000036257	CUL3	cullin 3 [Source:HGNC Symbol;Acc:HGNC:2553]	2.27912	2.54094	0.896958
ENSG00000139842	CUL4A	cullin 4A [Source:HGNC Symbol;Acc:HGNC:2554]	2.69546	2.86857	0.939653
ENSG00000158290	CUL4B	cullin 4B [Source:HGNC Symbol;Acc:HGNC:2555]	2.19031	2.16656	1.01096
ENSG00000112514	CUTA	cutA divalent cation tolerance homolog [Source:HGNC Symbol;Acc:HGNC:21101]	0.70475	0.670399	1.05124
ENSG00000226752	CUTALP	cutA divalent cation tolerance homolog-like, pseudogene [Source:HGNC Symbol;Acc:HGNC:27367]	2.7484	4.55516	0.603359
ENSG00000119929	CUTC	cutC copper transporter [Source:HGNC Symbol;Acc:HGNC:24271]	1.74212	1.91507	0.909689
ENSG00000257923	CUX1	cut like homeobox 1 [Source:HGNC Symbol;Acc:HGNC:2557]	1.46612	1.42637	1.02787
ENSG00000273559	CWC25	CWC25 spliceosome associated protein homolog [Source:HGNC Symbol;Acc:HGNC:25989]	2.20138	2.38686	0.922293
ENSG00000006210	CX3CL1	C-X3-C motif chemokine ligand 1 [Source:HGNC Symbol;Acc:HGNC:10647]	0.364168	0.623658	0.583923
ENSG00000121966	CXCR4	C-X-C motif chemokine receptor 4 [Source:HGNC Symbol;Acc:HGNC:2561]	1.76174	1.77875	0.990441
ENSG00000171604	CXXC5	CXXC finger protein 5 [Source:HGNC Symbol;Acc:HGNC:26943]	2.45853	2.17664	1.12951
ENSG00000008283	CYB561	cytochrome b561 [Source:HGNC Symbol;Acc:HGNC:2571]	1.99762	1.74354	1.14573
ENSG00000114395	CYB561D2	cytochrome b561 family member D2 [Source:HGNC Symbol;Acc:HGNC:30253]	0.569571	0.41373	1.37667
ENSG00000103018	CYB5B	cytochrome b5 type B [Source:HGNC Symbol;Acc:HGNC:24374]	1.59077	1.70367	0.933734
ENSG00000215883	CYB5RL	cytochrome b5 reductase like [Source:HGNC Symbol;Acc:HGNC:32220]	2.85913	2.22907	1.28266
ENSG00000051523	CYBA	cytochrome b-245 alpha chain [Source:HGNC Symbol;Acc:HGNC:2577]	0.56331	0.58178	0.968252
ENSG00000071967	CYBRD1	cytochrome b reductase 1 [Source:HGNC Symbol;Acc:HGNC:20797]	2.28618	2.35631	0.970239
ENSG00000179091	CYC1	cytochrome c1 [Source:HGNC Symbol;Acc:HGNC:2579]	0.524506	0.570272	0.919747
ENSG00000273749	CYFIP1	cytoplasmic FMR1 interacting protein 1 [Source:HGNC Symbol;Acc:HGNC:13759]	1.89928	1.7988	1.05586
ENSG00000055163	CYFIP2	cytoplasmic FMR1 interacting protein 2 [Source:HGNC Symbol;Acc:HGNC:13760]	1.72554	1.71569	1.00574
ENSG00000161544	CYGB	cytoglobin [Source:HGNC Symbol;Acc:HGNC:16505]	0.61706	0.601356	1.02611
ENSG00000083799	CYLD	CYLD lysine 63 deubiquitinase [Source:HGNC Symbol;Acc:HGNC:2584]	4.34164	3.56611	1.21747
ENSG00000155016	CYP2U1	cytochrome P450 family 2 subfamily U member 1 [Source:HGNC Symbol;Acc:HGNC:20582]	3.31978	3.24823	1.02203
ENSG00000145476	CYP4V2	cytochrome P450 family 4 subfamily V member 2 [Source:HGNC Symbol;Acc:HGNC:23198]	2.87262	2.57978	1.11351
ENSG00000001630	CYP51A1	cytochrome P450 family 51 subfamily A member 1 [Source:HGNC Symbol;Acc:HGNC:2649]	2.86239	2.85507	1.00256
ENSG00000233588	CYP51A1P2	cytochrome P450 family 51 subfamily A member 1 pseudogene 2 [Source:HGNC Symbol;Acc:HGNC:20251]	6.02107	1.82463	3.29989
ENSG00000108669	CYTH1	cytohesin 1 [Source:HGNC Symbol;Acc:HGNC:9501]	1.70743	1.54961	1.10185
ENSG00000008256	CYTH3	cytohesin 3 [Source:HGNC Symbol;Acc:HGNC:9504]	2.62435	2.63441	0.996184
ENSG00000222041	CYTOR	cytoskeleton regulator RNA [Source:HGNC Symbol;Acc:HGNC:28717]	0.53929	0.662586	0.813918
ENSG00000100592	DAAM1	dishevelled associated activator of morphogenesis 1 [Source:HGNC Symbol;Acc:HGNC:18142]	2.24316	1.98034	1.13272
ENSG00000165617	DACT1	dishevelled binding antagonist of beta catenin 1 [Source:HGNC Symbol;Acc:HGNC:17748]	1.75017	0.956236	1.83027
ENSG00000178149	DALRD3	DALR anticodon binding domain containing 3 [Source:HGNC Symbol;Acc:HGNC:25536]	0.665777	0.662853	1.00441
ENSG00000132676	DAP3	death associated protein 3 [Source:HGNC Symbol;Acc:HGNC:2673]	1.44822	1.42453	1.01663
ENSG00000196730	DAPK1	death associated protein kinase 1 [Source:HGNC Symbol;Acc:HGNC:2674]	2.78791	2.63807	1.0568
ENSG00000167657	DAPK3	death associated protein kinase 3 [Source:HGNC Symbol;Acc:HGNC:2676]	0.645428	0.645471	0.999933
ENSG00000115866	DARS	aspartyl-tRNA synthetase [Source:HGNC Symbol;Acc:HGNC:2678]	1.8435	1.84511	0.999126
ENSG00000117593	DARS2	aspartyl-tRNA synthetase 2, mitochondrial [Source:HGNC Symbol;Acc:HGNC:25538]	2.18983	2.23705	0.978893
ENSG00000123454	DBH	dopamine beta-hydroxylase [Source:HGNC Symbol;Acc:HGNC:2689]	0.650641	0.680384	0.956285
ENSG00000225756	DBH-AS1	DBH antisense RNA 1 [Source:HGNC Symbol;Acc:HGNC:24155]	1.92358	1.92373	0.999922
ENSG00000244274	DBNDD2	dysbindin domain containing 2 [Source:HGNC Symbol;Acc:HGNC:15881]	0.675104	0.496545	1.3596
ENSG00000138231	DBR1	debranching RNA lariats 1 [Source:HGNC Symbol;Acc:HGNC:15594]	2.24772	2.33786	0.961441
ENSG00000137992	DBT	dihydrolipoamide branched chain transacylase E2 [Source:HGNC Symbol;Acc:HGNC:2698]	2.39739	2.22872	1.07568
ENSG00000145041	DCAF1	DDB1 and CUL4 associated factor 1 [Source:HGNC Symbol;Acc:HGNC:30911]	4.44585	4.26957	1.04129
ENSG00000122741	DCAF10	DDB1 and CUL4 associated factor 10 [Source:HGNC Symbol;Acc:HGNC:23686]	1.96521	1.97199	0.996561
ENSG00000198876	DCAF12	DDB1 and CUL4 associated factor 12 [Source:HGNC Symbol;Acc:HGNC:19911]	1.5403	1.5029	1.02488
ENSG00000163257	DCAF16	DDB1 and CUL4 associated factor 16 [Source:HGNC Symbol;Acc:HGNC:25987]	1.87036	1.78637	1.04702
ENSG00000115827	DCAF17	DDB1 and CUL4 associated factor 17 [Source:HGNC Symbol;Acc:HGNC:25784]	0.595381	2.50111	0.238047
ENSG00000139990	DCAF5	DDB1 and CUL4 associated factor 5 [Source:HGNC Symbol;Acc:HGNC:20224]	2.2143	1.95336	1.13359
ENSG00000143164	DCAF6	DDB1 and CUL4 associated factor 6 [Source:HGNC Symbol;Acc:HGNC:30002]	2.37396	2.43531	0.974811
ENSG00000136485	DCAF7	DDB1 and CUL4 associated factor 7 [Source:HGNC Symbol;Acc:HGNC:30915]	1.56001	1.72936	0.902074
ENSG00000132716	DCAF8	DDB1 and CUL4 associated factor 8 [Source:HGNC Symbol;Acc:HGNC:24891]	1.88691	1.84159	1.02461
ENSG00000057019	DCBLD2	discoidin, CUB and LCCL domain containing 2 [Source:HGNC Symbol;Acc:HGNC:24627]	2.53361	2.37245	1.06793
ENSG00000166341	DCHS1	dachsous cadherin-related 1 [Source:HGNC Symbol;Acc:HGNC:13681]	0.884529	0.663913	1.3323
ENSG00000133083	DCLK1	doublecortin like kinase 1 [Source:HGNC Symbol;Acc:HGNC:2700]	0.961185	0.544423	1.76551
ENSG00000011465	DCN	decorin [Source:HGNC Symbol;Acc:HGNC:2705]	2.00005	2.29005	0.873365
ENSG00000272886	DCP1A	decapping mRNA 1A [Source:HGNC Symbol;Acc:HGNC:18714]	2.52319	2.46914	1.02189
ENSG00000151065	DCP1B	decapping mRNA 1B [Source:HGNC Symbol;Acc:HGNC:24451]	1.78755	1.95554	0.914094
ENSG00000129187	DCTD	dCMP deaminase [Source:HGNC Symbol;Acc:HGNC:2710]	1.36904	1.45691	0.939683
ENSG00000137100	DCTN3	dynactin subunit 3 [Source:HGNC Symbol;Acc:HGNC:2713]	0.689675	0.716656	0.962352
ENSG00000132912	DCTN4	dynactin subunit 4 [Source:HGNC Symbol;Acc:HGNC:15518]	2.5463	2.26969	1.12187
ENSG00000166847	DCTN5	dynactin subunit 5 [Source:HGNC Symbol;Acc:HGNC:24594]	3.82087	3.54246	1.07859
ENSG00000179958	DCTPP1	dCTP pyrophosphatase 1 [Source:HGNC Symbol;Acc:HGNC:28777]	0.421636	0.377371	1.1173
ENSG00000150401	DCUN1D2	defective in cullin neddylation 1 domain containing 2 [Source:HGNC Symbol;Acc:HGNC:20328]	2.13797	2.16779	0.986244
ENSG00000188215	DCUN1D3	defective in cullin neddylation 1 domain containing 3 [Source:HGNC Symbol;Acc:HGNC:28734]	3.30919	3.77233	0.877227
ENSG00000077279	DCX	doublecortin [Source:HGNC Symbol;Acc:HGNC:2714]	5.37796	4.79551	1.12146
ENSG00000169738	DCXR	dicarbonyl and L-xylulose reductase [Source:HGNC Symbol;Acc:HGNC:18985]	0.716345	0.714709	1.00229
ENSG00000130311	DDA1	DET1 and DDB1 associated 1 [Source:HGNC Symbol;Acc:HGNC:28360]	0.704465	0.65891	1.06914
ENSG00000100523	DDHD1	DDHD domain containing 1 [Source:HGNC Symbol;Acc:HGNC:19714]	3.71182	3.23924	1.14589
ENSG00000085788	DDHD2	DDHD domain containing 2 [Source:HGNC Symbol;Acc:HGNC:29106]	3.12786	3.53855	0.883939
ENSG00000175197	DDIT3	DNA damage inducible transcript 3 [Source:HGNC Symbol;Acc:HGNC:2726]	1.54248	2.75026	0.560851
ENSG00000203797	DDO	D-aspartate oxidase [Source:HGNC Symbol;Acc:HGNC:2727]	2.52197	2.62902	0.959279
ENSG00000162733	DDR2	discoidin domain receptor tyrosine kinase 2 [Source:HGNC Symbol;Acc:HGNC:2731]	1.70162	3.19018	0.533395
ENSG00000079785	DDX1	DEAD-box helicase 1 [Source:HGNC Symbol;Acc:HGNC:2734]	2.86144	2.99468	0.955509
ENSG00000178105	DDX10	DEAD-box helicase 10 [Source:HGNC Symbol;Acc:HGNC:2735]	2.72142	2.55715	1.06424
ENSG00000100201	DDX17	DEAD-box helicase 17 [Source:HGNC Symbol;Acc:HGNC:2740]	3.12822	3.26079	0.959344
ENSG00000088205	DDX18	DEAD-box helicase 18 [Source:HGNC Symbol;Acc:HGNC:2741]	2.65093	2.59669	1.02089
ENSG00000168872	DDX19A	DEAD-box helicase 19A [Source:HGNC Symbol;Acc:HGNC:25628]	1.50609	1.47448	1.02144
ENSG00000157349	DDX19B	DEAD-box helicase 19B [Source:HGNC Symbol;Acc:HGNC:2742]	1.59556	1.62567	0.981475
ENSG00000064703	DDX20	DEAD-box helicase 20 [Source:HGNC Symbol;Acc:HGNC:2743]	2.50357	2.53113	0.989114
ENSG00000165732	DDX21	DExD-box helicase 21 [Source:HGNC Symbol;Acc:HGNC:2744]	2.66277	2.45765	1.08346
ENSG00000174243	DDX23	DEAD-box helicase 23 [Source:HGNC Symbol;Acc:HGNC:17347]	1.76484	1.86382	0.94689
ENSG00000089737	DDX24	DEAD-box helicase 24 [Source:HGNC Symbol;Acc:HGNC:13266]	1.6233	1.62079	1.00154
ENSG00000109832	DDX25	DEAD-box helicase 25 [Source:HGNC Symbol;Acc:HGNC:18698]	1.80051	2.39539	0.751657
ENSG00000124228	DDX27	DEAD-box helicase 27 [Source:HGNC Symbol;Acc:HGNC:15837]	2.48793	2.6108	0.952938
ENSG00000125485	DDX31	DEAD-box helicase 31 [Source:HGNC Symbol;Acc:HGNC:16715]	1.51523	1.51358	1.00109
ENSG00000215301	DDX3X	DEAD-box helicase 3 X-linked [Source:HGNC Symbol;Acc:HGNC:2745]	2.19001	1.81343	1.20767
ENSG00000198231	DDX42	DEAD-box helicase 42 [Source:HGNC Symbol;Acc:HGNC:18676]	4.2261	3.45541	1.22304
ENSG00000145833	DDX46	DEAD-box helicase 46 [Source:HGNC Symbol;Acc:HGNC:18681]	2.9051	2.82737	1.02749
ENSG00000213782	DDX47	DEAD-box helicase 47 [Source:HGNC Symbol;Acc:HGNC:18682]	2.55719	2.6709	0.957427
ENSG00000105671	DDX49	DEAD-box helicase 49 [Source:HGNC Symbol;Acc:HGNC:18684]	0.757418	0.752482	1.00656
ENSG00000108654	DDX5	DEAD-box helicase 5 [Source:HGNC Symbol;Acc:HGNC:2746]	2.02541	2.01689	1.00422
ENSG00000107625	DDX50	DExD-box helicase 50 [Source:HGNC Symbol;Acc:HGNC:17906]	2.10255	2.17653	0.966012
ENSG00000278053	DDX52	DExD-box helicase 52 [Source:HGNC Symbol;Acc:HGNC:20038]	1.9864	1.83807	1.0807
ENSG00000136271	DDX56	DEAD-box helicase 56 [Source:HGNC Symbol;Acc:HGNC:18193]	0.718662	0.728781	0.986115
ENSG00000107201	DDX58	DExD/H-box helicase 58 [Source:HGNC Symbol;Acc:HGNC:19102]	2.36633	2.08807	1.13326
ENSG00000110367	DDX6	DEAD-box helicase 6 [Source:HGNC Symbol;Acc:HGNC:2747]	4.04444	3.40147	1.18903
ENSG00000137628	DDX60	DExD/H-box helicase 60 [Source:HGNC Symbol;Acc:HGNC:25942]	3.22648	2.86541	1.12601
ENSG00000181381	DDX60L	DExD/H-box 60 like [Source:HGNC Symbol;Acc:HGNC:26429]	2.40666	2.48263	0.969402
ENSG00000177030	DEAF1	DEAF1 transcription factor [Source:HGNC Symbol;Acc:HGNC:14677]	0.621421	0.658426	0.943799
ENSG00000104325	DECR1	2,4-dienoyl-CoA reductase 1 [Source:HGNC Symbol;Acc:HGNC:2753]	1.85828	1.9846	0.936346
ENSG00000137145	DENND4C	DENN domain containing 4C [Source:HGNC Symbol;Acc:HGNC:26079]	3.01764	2.39767	1.25857
ENSG00000184014	DENND5A	DENN domain containing 5A [Source:HGNC Symbol;Acc:HGNC:19344]	1.85385	1.85955	0.996936
ENSG00000170456	DENND5B	DENN domain containing 5B [Source:HGNC Symbol;Acc:HGNC:28338]	2.28933	2.57876	0.887764
ENSG00000174839	DENND6A	DENN domain containing 6A [Source:HGNC Symbol;Acc:HGNC:26635]	1.87402	1.86135	1.00681
ENSG00000100150	DEPDC5	DEP domain containing 5 [Source:HGNC Symbol;Acc:HGNC:18423]	2.21294	2.24372	0.986283
ENSG00000121690	DEPDC7	DEP domain containing 7 [Source:HGNC Symbol;Acc:HGNC:29899]	2.01884	2.04956	0.985012
ENSG00000155792	DEPTOR	DEP domain containing MTOR interacting protein [Source:HGNC Symbol;Acc:HGNC:22953]	2.07218	2.16092	0.958936
ENSG00000023697	DERA	deoxyribose-phosphate aldolase [Source:HGNC Symbol;Acc:HGNC:24269]	2.32537	1.90625	1.21987
ENSG00000136986	DERL1	derlin 1 [Source:HGNC Symbol;Acc:HGNC:28454]	2.0145	2.15006	0.936948
ENSG00000175084	DES	desmin [Source:HGNC Symbol;Acc:HGNC:2770]	0.470365	0.517834	0.908332
ENSG00000121644	DESI2	desumoylating isopeptidase 2 [Source:HGNC Symbol;Acc:HGNC:24264]	2.59601	2.3474	1.10591
ENSG00000140543	DET1	DET1, COP1 ubiquitin ligase partner [Source:HGNC Symbol;Acc:HGNC:25477]	1.71416	2.01765	0.84958
ENSG00000160049	DFFA	DNA fragmentation factor subunit alpha [Source:HGNC Symbol;Acc:HGNC:2772]	1.46988	1.39518	1.05354
ENSG00000185000	DGAT1	diacylglycerol O-acyltransferase 1 [Source:HGNC Symbol;Acc:HGNC:2843]	0.673086	0.731977	0.919545
ENSG00000183628	DGCR6	DiGeorge syndrome critical region gene 6 [Source:HGNC Symbol;Acc:HGNC:2846]	0.550516	0.566728	0.971394
ENSG00000128185	DGCR6L	DiGeorge syndrome critical region gene 6 like [Source:HGNC Symbol;Acc:HGNC:18551]	0.398564	0.401256	0.99329
ENSG00000128191	DGCR8	DGCR8, microprocessor complex subunit [Source:HGNC Symbol;Acc:HGNC:2847]	1.95322	1.78006	1.09728
ENSG00000065357	DGKA	diacylglycerol kinase alpha [Source:HGNC Symbol;Acc:HGNC:2849]	1.58422	1.65992	0.954393
ENSG00000153933	DGKE	diacylglycerol kinase epsilon [Source:HGNC Symbol;Acc:HGNC:2852]	2.81063	2.24837	1.25007
ENSG00000058866	DGKG	diacylglycerol kinase gamma [Source:HGNC Symbol;Acc:HGNC:2853]	4.35233	2.61018	1.66744
ENSG00000157680	DGKI	diacylglycerol kinase iota [Source:HGNC Symbol;Acc:HGNC:2855]	1.48839	0.556687	2.67366
ENSG00000274588	DGKK	diacylglycerol kinase kappa [Source:HGNC Symbol;Acc:HGNC:32395]	30.6836	27.5134	1.11522
ENSG00000149091	DGKZ	diacylglycerol kinase zeta [Source:HGNC Symbol;Acc:HGNC:2857]	0.694686	0.62733	1.10737
ENSG00000228716	DHFR	dihydrofolate reductase [Source:HGNC Symbol;Acc:HGNC:2861]	1.70189	1.51765	1.1214
ENSG00000167536	DHRS13	dehydrogenase/reductase 13 [Source:HGNC Symbol;Acc:HGNC:28326]	0.622508	0.540032	1.15272
ENSG00000215256	DHRS4-AS1	DHRS4 antisense RNA 1 [Source:HGNC Symbol;Acc:HGNC:23175]	2.31441	1.92847	1.20013
ENSG00000100612	DHRS7	dehydrogenase/reductase 7 [Source:HGNC Symbol;Acc:HGNC:21524]	1.81709	1.74505	1.04129
ENSG00000181192	DHTKD1	dehydrogenase E1 and transketolase domain containing 1 [Source:HGNC Symbol;Acc:HGNC:23537]	2.44025	2.25428	1.0825
ENSG00000109606	DHX15	DEAH-box helicase 15 [Source:HGNC Symbol;Acc:HGNC:2738]	2.50382	2.40354	1.04172
ENSG00000204560	DHX16	DEAH-box helicase 16 [Source:HGNC Symbol;Acc:HGNC:2739]	1.61155	1.69964	0.948168
ENSG00000067248	DHX29	DExH-box helicase 29 [Source:HGNC Symbol;Acc:HGNC:15815]	2.65911	2.30283	1.15471
ENSG00000089876	DHX32	DEAH-box helicase 32 (putative) [Source:HGNC Symbol;Acc:HGNC:16717]	3.39656	3.33035	1.01988
ENSG00000005100	DHX33	DEAH-box helicase 33 [Source:HGNC Symbol;Acc:HGNC:16718]	3.02645	3.14254	0.963059
ENSG00000174953	DHX36	DEAH-box helicase 36 [Source:HGNC Symbol;Acc:HGNC:14410]	2.08252	1.9972	1.04272
ENSG00000150990	DHX37	DEAH-box helicase 37 [Source:HGNC Symbol;Acc:HGNC:17210]	0.719584	0.67583	1.06474
ENSG00000140829	DHX38	DEAH-box helicase 38 [Source:HGNC Symbol;Acc:HGNC:17211]	1.71371	1.76296	0.972064
ENSG00000108406	DHX40	DEAH-box helicase 40 [Source:HGNC Symbol;Acc:HGNC:18018]	3.02274	3.1119	0.971348
ENSG00000163214	DHX57	DExH-box helicase 57 [Source:HGNC Symbol;Acc:HGNC:20086]	4.74812	4.1879	1.13377
ENSG00000067596	DHX8	DEAH-box helicase 8 [Source:HGNC Symbol;Acc:HGNC:2749]	2.63401	2.47339	1.06494
ENSG00000135829	DHX9	DExH-box helicase 9 [Source:HGNC Symbol;Acc:HGNC:2750]	3.74464	3.6248	1.03306
ENSG00000184047	DIABLO	diablo IAP-binding mitochondrial protein [Source:HGNC Symbol;Acc:HGNC:21528]	2.05182	2.03842	1.00657
ENSG00000131504	DIAPH1	diaphanous related formin 1 [Source:HGNC Symbol;Acc:HGNC:2876]	1.98174	1.9938	0.993955
ENSG00000139734	DIAPH3	diaphanous related formin 3 [Source:HGNC Symbol;Acc:HGNC:15480]	2.66056	2.18311	1.2187
ENSG00000100697	DICER1	dicer 1, ribonuclease III [Source:HGNC Symbol;Acc:HGNC:17098]	3.59319	2.83653	1.26676
ENSG00000101191	DIDO1	death inducer-obliterator 1 [Source:HGNC Symbol;Acc:HGNC:2680]	2.41662	2.1918	1.10257
ENSG00000066084	DIP2B	disco interacting protein 2 homolog B [Source:HGNC Symbol;Acc:HGNC:29284]	4.79011	4.18373	1.14494
ENSG00000151240	DIP2C	disco interacting protein 2 homolog C [Source:HGNC Symbol;Acc:HGNC:29150]	2.70661	1.75083	1.5459
ENSG00000154511	DIPK1A	divergent protein kinase domain 1A [Source:HGNC Symbol;Acc:HGNC:32213]	3.91093	3.58769	1.0901
ENSG00000176490	DIRAS1	DIRAS family GTPase 1 [Source:HGNC Symbol;Acc:HGNC:19127]	0.607033	0.113023	5.37086
ENSG00000166938	DIS3L	DIS3 like exosome 3'-5' exoribonuclease [Source:HGNC Symbol;Acc:HGNC:28698]	3.55943	3.25038	1.09508
ENSG00000162946	DISC1	DISC1 scaffold protein [Source:HGNC Symbol;Acc:HGNC:2888]	3.15434	2.76949	1.13896
ENSG00000154309	DISP1	dispatched RND transporter family member 1 [Source:HGNC Symbol;Acc:HGNC:19711]	4.08732	4.0138	1.01832
ENSG00000150764	DIXDC1	DIX domain containing 1 [Source:HGNC Symbol;Acc:HGNC:23695]	2.95875	3.13099	0.944987
ENSG00000130826	DKC1	dyskerin pseudouridine synthase 1 [Source:HGNC Symbol;Acc:HGNC:2890]	2.49239	2.29818	1.08451
ENSG00000107984	DKK1	dickkopf WNT signaling pathway inhibitor 1 [Source:HGNC Symbol;Acc:HGNC:2891]	0.487041	0.536423	0.907943
ENSG00000150768	DLAT	dihydrolipoamide S-acetyltransferase [Source:HGNC Symbol;Acc:HGNC:2896]	2.50766	2.43453	1.03004
ENSG00000164741	DLC1	DLC1 Rho GTPase activating protein [Source:HGNC Symbol;Acc:HGNC:2897]	3.80862	3.75319	1.01477
ENSG00000091140	DLD	dihydrolipoamide dehydrogenase [Source:HGNC Symbol;Acc:HGNC:2898]	1.86411	2.05734	0.90608
ENSG00000176124	DLEU1	deleted in lymphocytic leukemia 1 [Source:HGNC Symbol;Acc:HGNC:13747]	1.92859	1.97194	0.978013
ENSG00000231607	DLEU2	deleted in lymphocytic leukemia 2 [Source:HGNC Symbol;Acc:HGNC:13748]	0.306921	0.44541	0.689075
ENSG00000151208	DLG5	discs large MAGUK scaffold protein 5 [Source:HGNC Symbol;Acc:HGNC:2904]	3.7068	3.46861	1.06867
ENSG00000126787	DLGAP5	DLG associated protein 5 [Source:HGNC Symbol;Acc:HGNC:16864]	2.06513	1.86975	1.10449
ENSG00000006377	DLX6	distal-less homeobox 6 [Source:HGNC Symbol;Acc:HGNC:2919]	1.81472	1.84822	0.981872
ENSG00000137038	DMAC1	distal membrane arm assembly complex 1 [Source:HGNC Symbol;Acc:HGNC:30536]	0.522346	0.57351	0.910789
ENSG00000250091	DNAH10OS	dynein axonemal heavy chain 10 opposite strand [Source:HGNC Symbol;Acc:HGNC:37121]	2.72446	3.21476	0.847487
ENSG00000086061	DNAJA1	DnaJ heat shock protein family (Hsp40) member A1 [Source:HGNC Symbol;Acc:HGNC:5229]	2.19394	2.29125	0.957531
ENSG00000069345	DNAJA2	DnaJ heat shock protein family (Hsp40) member A2 [Source:HGNC Symbol;Acc:HGNC:14884]	2.59155	2.74539	0.943965
ENSG00000140403	DNAJA4	DnaJ heat shock protein family (Hsp40) member A4 [Source:HGNC Symbol;Acc:HGNC:14885]	4.74784	3.11105	1.52612
ENSG00000132002	DNAJB1	DnaJ heat shock protein family (Hsp40) member B1 [Source:HGNC Symbol;Acc:HGNC:5270]	1.57569	1.60041	0.984553
ENSG00000090520	DNAJB11	DnaJ heat shock protein family (Hsp40) member B11 [Source:HGNC Symbol;Acc:HGNC:14889]	1.81143	1.94826	0.929767
ENSG00000105993	DNAJB6	DnaJ heat shock protein family (Hsp40) member B6 [Source:HGNC Symbol;Acc:HGNC:14888]	2.51196	2.10625	1.19263
ENSG00000077232	DNAJC10	DnaJ heat shock protein family (Hsp40) member C10 [Source:HGNC Symbol;Acc:HGNC:24637]	2.3702	2.30902	1.0265
ENSG00000138246	DNAJC13	DnaJ heat shock protein family (Hsp40) member C13 [Source:HGNC Symbol;Acc:HGNC:30343]	4.41844	4.09437	1.07915
ENSG00000135392	DNAJC14	DnaJ heat shock protein family (Hsp40) member C14 [Source:HGNC Symbol;Acc:HGNC:24581]	1.46061	1.75234	0.83352
ENSG00000116138	DNAJC16	DnaJ heat shock protein family (Hsp40) member C16 [Source:HGNC Symbol;Acc:HGNC:29157]	2.80961	2.48636	1.13001
ENSG00000170464	DNAJC18	DnaJ heat shock protein family (Hsp40) member C18 [Source:HGNC Symbol;Acc:HGNC:28429]	2.8894	2.66923	1.08248
ENSG00000115137	DNAJC27	DnaJ heat shock protein family (Hsp40) member C27 [Source:HGNC Symbol;Acc:HGNC:30290]	2.63763	1.99441	1.32251
ENSG00000102580	DNAJC3	DnaJ heat shock protein family (Hsp40) member C3 [Source:HGNC Symbol;Acc:HGNC:9439]	2.72079	2.43683	1.11653
ENSG00000116675	DNAJC6	DnaJ heat shock protein family (Hsp40) member C6 [Source:HGNC Symbol;Acc:HGNC:15469]	3.13336	2.99964	1.04458
ENSG00000168259	DNAJC7	DnaJ heat shock protein family (Hsp40) member C7 [Source:HGNC Symbol;Acc:HGNC:12392]	2.3224	2.30664	1.00683
ENSG00000213551	DNAJC9	DnaJ heat shock protein family (Hsp40) member C9 [Source:HGNC Symbol;Acc:HGNC:19123]	2.2952	2.20856	1.03923
ENSG00000119661	DNAL1	dynein axonemal light chain 1 [Source:HGNC Symbol;Acc:HGNC:23247]	1.95355	1.63102	1.19775
ENSG00000167968	DNASE1L2	deoxyribonuclease 1 like 2 [Source:HGNC Symbol;Acc:HGNC:2958]	0.641009	0.503145	1.274
ENSG00000105612	DNASE2	deoxyribonuclease 2, lysosomal [Source:HGNC Symbol;Acc:HGNC:2960]	1.40863	1.42204	0.990569
ENSG00000187957	DNER	delta/notch like EGF repeat containing [Source:HGNC Symbol;Acc:HGNC:24456]	1.81669	1.78294	1.01893
ENSG00000213221	DNLZ	DNL-type zinc finger [Source:HGNC Symbol;Acc:HGNC:33879]	0.529458	0.401435	1.31891
ENSG00000087470	DNM1L	dynamin 1 like [Source:HGNC Symbol;Acc:HGNC:2973]	2.22689	1.95855	1.13701
ENSG00000197959	DNM3	dynamin 3 [Source:HGNC Symbol;Acc:HGNC:29125]	3.26912	2.91998	1.11957
ENSG00000230630	DNM3OS	DNM3 opposite strand/antisense RNA [Source:HGNC Symbol;Acc:HGNC:41228]	0.333542	0.360406	0.925464
ENSG00000107554	DNMBP	dynamin binding protein [Source:HGNC Symbol;Acc:HGNC:30373]	2.38331	2.12418	1.12199
ENSG00000130816	DNMT1	DNA methyltransferase 1 [Source:HGNC Symbol;Acc:HGNC:2976]	2.05028	2.0201	1.01494
ENSG00000119772	DNMT3A	DNA methyltransferase 3 alpha [Source:HGNC Symbol;Acc:HGNC:2978]	3.70554	3.8128	0.971869
ENSG00000088305	DNMT3B	DNA methyltransferase 3 beta [Source:HGNC Symbol;Acc:HGNC:2979]	1.35901	2.14569	0.633367
ENSG00000123992	DNPEP	aspartyl aminopeptidase [Source:HGNC Symbol;Acc:HGNC:2981]	0.731291	0.715574	1.02196
ENSG00000112667	DNPH1	2'-deoxynucleoside 5'-phosphate N-hydrolase 1 [Source:HGNC Symbol;Acc:HGNC:21218]	0.54979	0.417462	1.31698
ENSG00000150760	DOCK1	dedicator of cytokinesis 1 [Source:HGNC Symbol;Acc:HGNC:2987]	4.69923	4.56137	1.03022
ENSG00000135905	DOCK10	dedicator of cytokinesis 10 [Source:HGNC Symbol;Acc:HGNC:23479]	3.85913	3.61233	1.06832
ENSG00000128512	DOCK4	dedicator of cytokinesis 4 [Source:HGNC Symbol;Acc:HGNC:19192]	3.16091	2.71134	1.16581
ENSG00000147459	DOCK5	dedicator of cytokinesis 5 [Source:HGNC Symbol;Acc:HGNC:23476]	4.24705	4.14092	1.02563
ENSG00000116641	DOCK7	dedicator of cytokinesis 7 [Source:HGNC Symbol;Acc:HGNC:19190]	3.83484	3.45606	1.1096
ENSG00000088387	DOCK9	dedicator of cytokinesis 9 [Source:HGNC Symbol;Acc:HGNC:14132]	6.34627	7.2339	0.877295
ENSG00000159147	DONSON	downstream neighbor of SON [Source:HGNC Symbol;Acc:HGNC:2993]	2.09943	2.06809	1.01516
ENSG00000083097	DOP1A	DOP1 leucine zipper like protein A [Source:HGNC Symbol;Acc:HGNC:21194]	9.03535	7.41792	1.21804
ENSG00000142197	DOP1B	DOP1 leucine zipper like protein B [Source:HGNC Symbol;Acc:HGNC:1291]	2.98692	2.75643	1.08362
ENSG00000132768	DPH2	DPH2 homolog [Source:HGNC Symbol;Acc:HGNC:3004]	0.66565	0.650334	1.02355
ENSG00000117543	DPH5	diphthamide biosynthesis 5 [Source:HGNC Symbol;Acc:HGNC:24270]	1.94453	1.88135	1.03358
ENSG00000248079	DPH6-DT	DPH6 divergent transcript [Source:HGNC Symbol;Acc:HGNC:44147]	2.62958	3.16287	0.83139
ENSG00000179085	DPM3	dolichyl-phosphate mannosyltransferase subunit 3 [Source:HGNC Symbol;Acc:HGNC:3007]	0.448017	0.508617	0.880853
ENSG00000175497	DPP10	dipeptidyl peptidase like 10 [Source:HGNC Symbol;Acc:HGNC:20823]	2.84739	3.81682	0.746011
ENSG00000130226	DPP6	dipeptidyl peptidase like 6 [Source:HGNC Symbol;Acc:HGNC:3010]	2.42607	2.5298	0.958996
ENSG00000176978	DPP7	dipeptidyl peptidase 7 [Source:HGNC Symbol;Acc:HGNC:14892]	0.560242	0.607182	0.922691
ENSG00000074603	DPP8	dipeptidyl peptidase 8 [Source:HGNC Symbol;Acc:HGNC:16490]	4.19917	5.04224	0.832798
ENSG00000173852	DPY19L1	dpy-19 like C-mannosyltransferase 1 [Source:HGNC Symbol;Acc:HGNC:22205]	3.13952	3.15787	0.99419
ENSG00000178904	DPY19L3	dpy-19 like C-mannosyltransferase 3 [Source:HGNC Symbol;Acc:HGNC:27120]	2.49276	7.48692	0.332948
ENSG00000188641	DPYD	dihydropyrimidine dehydrogenase [Source:HGNC Symbol;Acc:HGNC:3012]	2.98993	2.14941	1.39104
ENSG00000092964	DPYSL2	dihydropyrimidinase like 2 [Source:HGNC Symbol;Acc:HGNC:3014]	2.84402	2.85339	0.996718
ENSG00000113657	DPYSL3	dihydropyrimidinase like 3 [Source:HGNC Symbol;Acc:HGNC:3015]	2.40547	2.38964	1.00662
ENSG00000144045	DQX1	DEAQ-box RNA dependent ATPase 1 [Source:HGNC Symbol;Acc:HGNC:20410]	3.61047	4.25694	0.848137
ENSG00000117505	DR1	down-regulator of transcription 1 [Source:HGNC Symbol;Acc:HGNC:3017]	1.96205	1.98147	0.990202
ENSG00000175550	DRAP1	DR1 associated protein 1 [Source:HGNC Symbol;Acc:HGNC:3019]	0.657877	0.657724	1.00023
ENSG00000171962	DRC3	dynein regulatory complex subunit 3 [Source:HGNC Symbol;Acc:HGNC:25384]	2.44087	2.47002	0.988198
ENSG00000185721	DRG1	developmentally regulated GTP binding protein 1 [Source:HGNC Symbol;Acc:HGNC:3029]	1.83523	1.75771	1.0441
ENSG00000113360	DROSHA	drosha ribonuclease III [Source:HGNC Symbol;Acc:HGNC:17904]	3.02491	2.85819	1.05833
ENSG00000171587	DSCAM	DS cell adhesion molecule [Source:HGNC Symbol;Acc:HGNC:3039]	3.57788	3.41399	1.04801
ENSG00000149636	DSN1	DSN1 homolog, MIS12 kinetochore complex component [Source:HGNC Symbol;Acc:HGNC:16165]	2.4643	2.36121	1.04366
ENSG00000125868	DSTN	destrin, actin depolymerizing factor [Source:HGNC Symbol;Acc:HGNC:15750]	1.56277	1.67389	0.933615
ENSG00000248593	DSTNP2	destrin, actin depolymerizing factor pseudogene 2 [Source:HGNC Symbol;Acc:HGNC:34546]	2.5324	2.85958	0.885585
ENSG00000133059	DSTYK	dual serine/threonine and tyrosine protein kinase [Source:HGNC Symbol;Acc:HGNC:29043]	3.90758	3.73761	1.04547
ENSG00000143476	DTL	denticleless E3 ubiquitin protein ligase homolog [Source:HGNC Symbol;Acc:HGNC:30288]	1.86364	1.82064	1.02362
ENSG00000134769	DTNA	dystrobrevin alpha [Source:HGNC Symbol;Acc:HGNC:3057]	1.97711	1.99999	0.988559
ENSG00000169570	DTWD2	DTW domain containing 2 [Source:HGNC Symbol;Acc:HGNC:19334]	2.02942	2.11509	0.959496
ENSG00000163840	DTX3L	deltex E3 ubiquitin ligase 3L [Source:HGNC Symbol;Acc:HGNC:30323]	3.50887	3.25422	1.07825
ENSG00000168393	DTYMK	deoxythymidylate kinase [Source:HGNC Symbol;Acc:HGNC:3061]	0.582927	0.564817	1.03206
ENSG00000169718	DUS1L	dihydrouridine synthase 1 like [Source:HGNC Symbol;Acc:HGNC:30086]	0.723399	0.780782	0.926507
ENSG00000141994	DUS3L	dihydrouridine synthase 3 like [Source:HGNC Symbol;Acc:HGNC:26920]	0.603205	0.58124	1.03779
ENSG00000120129	DUSP1	dual specificity phosphatase 1 [Source:HGNC Symbol;Acc:HGNC:3064]	0.601267	0.607399	0.989904
ENSG00000111266	DUSP16	dual specificity phosphatase 16 [Source:HGNC Symbol;Acc:HGNC:17909]	3.42515	3.22266	1.06283
ENSG00000167065	DUSP18	dual specificity phosphatase 18 [Source:HGNC Symbol;Acc:HGNC:18484]	2.23682	1.83171	1.22116
ENSG00000162999	DUSP19	dual specificity phosphatase 19 [Source:HGNC Symbol;Acc:HGNC:18894]	5.62908	4.86186	1.1578
ENSG00000158716	DUSP23	dual specificity phosphatase 23 [Source:HGNC Symbol;Acc:HGNC:21480]	0.50675	0.474366	1.06827
ENSG00000120875	DUSP4	dual specificity phosphatase 4 [Source:HGNC Symbol;Acc:HGNC:3070]	1.76741	1.67242	1.0568
ENSG00000271672	DUXAP8	double homeobox A pseudogene 8 [Source:HGNC Symbol;Acc:HGNC:32187]	0.703952	0.0817303	8.6131
ENSG00000107404	DVL1	dishevelled segment polarity protein 1 [Source:HGNC Symbol;Acc:HGNC:3084]	0.72565	0.673648	1.0772
ENSG00000141627	DYM	dymeclin [Source:HGNC Symbol;Acc:HGNC:21317]	2.8204	2.72994	1.03314
ENSG00000197102	DYNC1H1	dynein cytoplasmic 1 heavy chain 1 [Source:HGNC Symbol;Acc:HGNC:2961]	3.37169	3.08433	1.09317
ENSG00000158560	DYNC1I1	dynein cytoplasmic 1 intermediate chain 1 [Source:HGNC Symbol;Acc:HGNC:2963]	1.7962	1.96605	0.913605
ENSG00000077380	DYNC1I2	dynein cytoplasmic 1 intermediate chain 2 [Source:HGNC Symbol;Acc:HGNC:2964]	2.82233	3.03067	0.931258
ENSG00000225137	DYNC1I2P1	dynein cytoplasmic 1 intermediate chain 2 pseudogene 1 [Source:HGNC Symbol;Acc:HGNC:45012]	2.20296	2.2614	0.974156
ENSG00000144635	DYNC1LI1	dynein cytoplasmic 1 light intermediate chain 1 [Source:HGNC Symbol;Acc:HGNC:18745]	2.13961	2.28937	0.934583
ENSG00000135720	DYNC1LI2	dynein cytoplasmic 1 light intermediate chain 2 [Source:HGNC Symbol;Acc:HGNC:2966]	3.07135	2.89875	1.05954
ENSG00000138036	DYNC2LI1	dynein cytoplasmic 2 light intermediate chain 1 [Source:HGNC Symbol;Acc:HGNC:24595]	0.498725	0.521126	0.957014
ENSG00000088986	DYNLL1	dynein light chain LC8-type 1 [Source:HGNC Symbol;Acc:HGNC:15476]	0.713403	0.779543	0.915155
ENSG00000264364	DYNLL2	dynein light chain LC8-type 2 [Source:HGNC Symbol;Acc:HGNC:24596]	1.70266	1.66443	1.02297
ENSG00000165169	DYNLT3	dynein light chain Tctex-type 3 [Source:HGNC Symbol;Acc:HGNC:11694]	0.543816	0.520367	1.04506
ENSG00000127334	DYRK2	dual specificity tyrosine phosphorylation regulated kinase 2 [Source:HGNC Symbol;Acc:HGNC:3093]	2.4241	0.792598	3.05842
ENSG00000143479	DYRK3	dual specificity tyrosine phosphorylation regulated kinase 3 [Source:HGNC Symbol;Acc:HGNC:3094]	2.007	2.05856	0.974953
ENSG00000089091	DZANK1	double zinc ribbon and ankyrin repeat domains 1 [Source:HGNC Symbol;Acc:HGNC:15858]	2.32175	2.04568	1.13495
ENSG00000134874	DZIP1	DAZ interacting zinc finger protein 1 [Source:HGNC Symbol;Acc:HGNC:20908]	1.96208	1.76327	1.11275
ENSG00000198919	DZIP3	DAZ interacting zinc finger protein 3 [Source:HGNC Symbol;Acc:HGNC:30938]	2.49588	2.21843	1.12507
ENSG00000101412	E2F1	E2F transcription factor 1 [Source:HGNC Symbol;Acc:HGNC:3113]	0.533658	0.542009	0.984592
ENSG00000112242	E2F3	E2F transcription factor 3 [Source:HGNC Symbol;Acc:HGNC:3115]	2.5116	2.34354	1.07171
ENSG00000169016	E2F6	E2F transcription factor 6 [Source:HGNC Symbol;Acc:HGNC:3120]	2.54695	1.42395	1.78865
ENSG00000129173	E2F8	E2F transcription factor 8 [Source:HGNC Symbol;Acc:HGNC:24727]	3.0959	3.37843	0.916372
ENSG00000144597	EAF1	ELL associated factor 1 [Source:HGNC Symbol;Acc:HGNC:20907]	3.34616	3.17992	1.05228
ENSG00000129518	EAPP	E2F associated phosphoprotein [Source:HGNC Symbol;Acc:HGNC:19312]	1.68202	1.74652	0.963064
ENSG00000164330	EBF1	EBF transcription factor 1 [Source:HGNC Symbol;Acc:HGNC:3126]	3.7178	4.09244	0.908454
ENSG00000281649	EBLN3P	endogenous Bornavirus-like nucleoprotein 3, pseudogene [Source:HGNC Symbol;Acc:HGNC:50682]	2.75203	2.44687	1.12472
ENSG00000147155	EBP	EBP, cholestenol delta-isomerase [Source:HGNC Symbol;Acc:HGNC:3133]	0.317378	0.310788	1.0212
ENSG00000122882	ECD	ecdysoneless cell cycle regulator [Source:HGNC Symbol;Acc:HGNC:17029]	2.7762	2.91279	0.953107
ENSG00000117298	ECE1	endothelin converting enzyme 1 [Source:HGNC Symbol;Acc:HGNC:3146]	1.47102	1.30424	1.12788
ENSG00000134463	ECHDC3	enoyl-CoA hydratase domain containing 3 [Source:HGNC Symbol;Acc:HGNC:23489]	0.390784	0.767567	0.509121
ENSG00000167969	ECI1	enoyl-CoA delta isomerase 1 [Source:HGNC Symbol;Acc:HGNC:2703]	0.563596	0.753092	0.748376
ENSG00000198721	ECI2	enoyl-CoA delta isomerase 2 [Source:HGNC Symbol;Acc:HGNC:14601]	1.8647	1.99942	0.932622
ENSG00000136813	ECPAS	Ecm29 proteasome adaptor and scaffold [Source:HGNC Symbol;Acc:HGNC:29020]	4.45436	4.17712	1.06637
ENSG00000131080	EDA2R	ectodysplasin A2 receptor [Source:HGNC Symbol;Acc:HGNC:17756]	7.13981	5.11382	1.39618
ENSG00000134109	EDEM1	ER degradation enhancing alpha-mannosidase like protein 1 [Source:HGNC Symbol;Acc:HGNC:18967]	2.57928	2.46086	1.04812
ENSG00000107223	EDF1	endothelial differentiation related factor 1 [Source:HGNC Symbol;Acc:HGNC:3164]	0.678734	0.73564	0.922645
ENSG00000078401	EDN1	endothelin 1 [Source:HGNC Symbol;Acc:HGNC:3176]	0.548065	0.482763	1.13527
ENSG00000127129	EDN2	endothelin 2 [Source:HGNC Symbol;Acc:HGNC:3177]	0.455686	0.543791	0.837981
ENSG00000151617	EDNRA	endothelin receptor type A [Source:HGNC Symbol;Acc:HGNC:3179]	2.23061	1.68139	1.32664
ENSG00000107938	EDRF1	erythroid differentiation regulatory factor 1 [Source:HGNC Symbol;Acc:HGNC:24640]	2.77783	2.45439	1.13178
ENSG00000074266	EED	embryonic ectoderm development [Source:HGNC Symbol;Acc:HGNC:3188]	1.89288	1.91839	0.986701
ENSG00000156508	EEF1A1	eukaryotic translation elongation factor 1 alpha 1 [Source:HGNC Symbol;Acc:HGNC:3189]	1.87501	1.91461	0.979313
ENSG00000228502	EEF1A1P11	eukaryotic translation elongation factor 1 alpha 1 pseudogene 11 [Source:HGNC Symbol;Acc:HGNC:3206]	2.63825	1.85839	1.41964
ENSG00000214199	EEF1A1P12	eukaryotic translation elongation factor 1 alpha 1 pseudogene 12 [Source:HGNC Symbol;Acc:HGNC:3195]	2.10958	1.43913	1.46587
ENSG00000250182	EEF1A1P13	eukaryotic translation elongation factor 1 alpha 1 pseudogene 13 [Source:HGNC Symbol;Acc:HGNC:3196]	2.42704	1.92231	1.26256
ENSG00000213235	EEF1A1P16	eukaryotic translation elongation factor 1 alpha 1 pseudogene 16 [Source:HGNC Symbol;Acc:HGNC:37889]	2.31605	1.44446	1.6034
ENSG00000249855	EEF1A1P19	eukaryotic translation elongation factor 1 alpha 1 pseudogene 19 [Source:HGNC Symbol;Acc:HGNC:37892]	2.10241	1.63209	1.28817
ENSG00000241429	EEF1A1P25	eukaryotic translation elongation factor 1 alpha 1 pseudogene 25 [Source:HGNC Symbol;Acc:HGNC:37898]	2.69187	2.06514	1.30348
ENSG00000245205	EEF1A1P4	eukaryotic translation elongation factor 1 alpha 1 pseudogene 4 [Source:HGNC Symbol;Acc:HGNC:3199]	2.15816	1.43607	1.50283
ENSG00000196205	EEF1A1P5	eukaryotic translation elongation factor 1 alpha 1 pseudogene 5 [Source:HGNC Symbol;Acc:HGNC:3200]	2.07572	1.96895	1.05423
ENSG00000233476	EEF1A1P6	eukaryotic translation elongation factor 1 alpha 1 pseudogene 6 [Source:HGNC Symbol;Acc:HGNC:3201]	3.03617	2.55543	1.18812
ENSG00000249264	EEF1A1P9	eukaryotic translation elongation factor 1 alpha 1 pseudogene 9 [Source:HGNC Symbol;Acc:HGNC:3204]	2.42097	1.69901	1.42493
ENSG00000101210	EEF1A2	eukaryotic translation elongation factor 1 alpha 2 [Source:HGNC Symbol;Acc:HGNC:3192]	0.612884	0.69984	0.875748
ENSG00000284753	EEF1AKMT4	EEF1A lysine methyltransferase 4 [Source:HGNC Symbol;Acc:HGNC:53611]	0.651272	0.634009	1.02723
ENSG00000010165	EEF1AKNMT	eEF1A lysine and N-terminal methyltransferase [Source:HGNC Symbol;Acc:HGNC:24248]	1.36727	1.51537	0.902269
ENSG00000104529	EEF1D	eukaryotic translation elongation factor 1 delta [Source:HGNC Symbol;Acc:HGNC:3211]	0.589371	0.60567	0.97309
ENSG00000254772	EEF1G	eukaryotic translation elongation factor 1 gamma [Source:HGNC Symbol;Acc:HGNC:3213]	0.642661	0.65452	0.981881
ENSG00000167658	EEF2	eukaryotic translation elongation factor 2 [Source:HGNC Symbol;Acc:HGNC:3214]	0.732359	0.720719	1.01615
ENSG00000103319	EEF2K	eukaryotic elongation factor 2 kinase [Source:HGNC Symbol;Acc:HGNC:24615]	1.84463	1.80999	1.01914
ENSG00000140025	EFCAB11	EF-hand calcium binding domain 11 [Source:HGNC Symbol;Acc:HGNC:20357]	2.1138	2.13065	0.992094
ENSG00000172771	EFCAB12	EF-hand calcium binding domain 12 [Source:HGNC Symbol;Acc:HGNC:28061]	2.80811	1.72755	1.62549
ENSG00000159658	EFCAB14	EF-hand calcium binding domain 14 [Source:HGNC Symbol;Acc:HGNC:29051]	3.07254	2.89458	1.06148
ENSG00000203965	EFCAB7	EF-hand calcium binding domain 7 [Source:HGNC Symbol;Acc:HGNC:29379]	0.399557	0.365156	1.09421
ENSG00000172638	EFEMP2	EGF containing fibulin extracellular matrix protein 2 [Source:HGNC Symbol;Acc:HGNC:3219]	0.668525	0.59653	1.12069
ENSG00000096093	EFHC1	EF-hand domain containing 1 [Source:HGNC Symbol;Acc:HGNC:16406]	2.13003	2.18827	0.973382
ENSG00000140598	EFL1	elongation factor like GTPase 1 [Source:HGNC Symbol;Acc:HGNC:25789]	4.68847	4.6609	1.00592
ENSG00000184349	EFNA5	ephrin A5 [Source:HGNC Symbol;Acc:HGNC:3225]	2.12098	2.12227	0.999393
ENSG00000125266	EFNB2	ephrin B2 [Source:HGNC Symbol;Acc:HGNC:3227]	2.29534	2.12694	1.07918
ENSG00000132294	EFR3A	EFR3 homolog A [Source:HGNC Symbol;Acc:HGNC:28970]	1.57066	2.69424	0.58297
ENSG00000084710	EFR3B	EFR3 homolog B [Source:HGNC Symbol;Acc:HGNC:29155]	1.99629	2.15973	0.924326
ENSG00000108883	EFTUD2	elongation factor Tu GTP binding domain containing 2 [Source:HGNC Symbol;Acc:HGNC:30858]	1.41872	1.28681	1.10251
ENSG00000172889	EGFL7	EGF like domain multiple 7 [Source:HGNC Symbol;Acc:HGNC:20594]	0.51464	0.585953	0.878297
ENSG00000146648	EGFR	epidermal growth factor receptor [Source:HGNC Symbol;Acc:HGNC:3236]	3.0671	2.72039	1.12745
ENSG00000135766	EGLN1	egl-9 family hypoxia inducible factor 1 [Source:HGNC Symbol;Acc:HGNC:1232]	2.15526	2.27595	0.946973
ENSG00000129521	EGLN3	egl-9 family hypoxia inducible factor 3 [Source:HGNC Symbol;Acc:HGNC:14661]	2.20726	1.80994	1.21952
ENSG00000115504	EHBP1	EH domain binding protein 1 [Source:HGNC Symbol;Acc:HGNC:29144]	3.28723	2.81085	1.16948
ENSG00000110047	EHD1	EH domain containing 1 [Source:HGNC Symbol;Acc:HGNC:3242]	0.91605	0.609659	1.50256
ENSG00000013016	EHD3	EH domain containing 3 [Source:HGNC Symbol;Acc:HGNC:3244]	1.49958	1.49471	1.00326
ENSG00000113790	EHHADH	enoyl-CoA hydratase and 3-hydroxyacyl CoA dehydrogenase [Source:HGNC Symbol;Acc:HGNC:3247]	2.99987	3.13733	0.956186
ENSG00000149547	EI24	EI24, autophagy associated transmembrane protein [Source:HGNC Symbol;Acc:HGNC:13276]	2.00347	1.99855	1.00246
ENSG00000176396	EID2	EP300 interacting inhibitor of differentiation 2 [Source:HGNC Symbol;Acc:HGNC:28292]	1.95315	2.16574	0.901839
ENSG00000175376	EIF1AD	eukaryotic translation initiation factor 1A domain containing [Source:HGNC Symbol;Acc:HGNC:28147]	1.60021	1.47916	1.08183
ENSG00000114784	EIF1B	eukaryotic translation initiation factor 1B [Source:HGNC Symbol;Acc:HGNC:30792]	1.44956	1.58013	0.917367
ENSG00000086232	EIF2AK1	eukaryotic translation initiation factor 2 alpha kinase 1 [Source:HGNC Symbol;Acc:HGNC:24921]	2.57005	2.5393	1.01211
ENSG00000055332	EIF2AK2	eukaryotic translation initiation factor 2 alpha kinase 2 [Source:HGNC Symbol;Acc:HGNC:9437]	2.54369	2.69608	0.943477
ENSG00000172071	EIF2AK3	eukaryotic translation initiation factor 2 alpha kinase 3 [Source:HGNC Symbol;Acc:HGNC:3255]	3.66902	3.2414	1.13192
ENSG00000234028	EIF2AK3-DT	EIF2AK3 divergent transcript [Source:HGNC Symbol;Acc:HGNC:54066]	3.15306	2.79819	1.12682
ENSG00000128829	EIF2AK4	eukaryotic translation initiation factor 2 alpha kinase 4 [Source:HGNC Symbol;Acc:HGNC:19687]	3.81085	3.79646	1.00379
ENSG00000111361	EIF2B1	eukaryotic translation initiation factor 2B subunit alpha [Source:HGNC Symbol;Acc:HGNC:3257]	1.62675	1.72247	0.944429
ENSG00000070785	EIF2B3	eukaryotic translation initiation factor 2B subunit gamma [Source:HGNC Symbol;Acc:HGNC:3259]	2.66822	2.5175	1.05987
ENSG00000134001	EIF2S1	eukaryotic translation initiation factor 2 subunit alpha [Source:HGNC Symbol;Acc:HGNC:3265]	1.96656	2.00541	0.980627
ENSG00000130741	EIF2S3	eukaryotic translation initiation factor 2 subunit gamma [Source:HGNC Symbol;Acc:HGNC:3267]	2.07739	2.18928	0.948893
ENSG00000107581	EIF3A	eukaryotic translation initiation factor 3 subunit A [Source:HGNC Symbol;Acc:HGNC:3271]	3.85345	3.78056	1.01928
ENSG00000106263	EIF3B	eukaryotic translation initiation factor 3 subunit B [Source:HGNC Symbol;Acc:HGNC:3280]	1.51583	1.65237	0.917367
ENSG00000184110	EIF3C	eukaryotic translation initiation factor 3 subunit C [Source:HGNC Symbol;Acc:HGNC:3279]	1.66299	1.58807	1.04718
ENSG00000205609	EIF3CL	eukaryotic translation initiation factor 3 subunit C like [Source:HGNC Symbol;Acc:HGNC:26347]	1.47997	1.58532	0.933548
ENSG00000104408	EIF3E	eukaryotic translation initiation factor 3 subunit E [Source:HGNC Symbol;Acc:HGNC:3277]	0.489602	0.459546	1.0654
ENSG00000130811	EIF3G	eukaryotic translation initiation factor 3 subunit G [Source:HGNC Symbol;Acc:HGNC:3274]	0.643085	0.703834	0.91369
ENSG00000147677	EIF3H	eukaryotic translation initiation factor 3 subunit H [Source:HGNC Symbol;Acc:HGNC:3273]	1.44239	1.56291	0.922886
ENSG00000178982	EIF3K	eukaryotic translation initiation factor 3 subunit K [Source:HGNC Symbol;Acc:HGNC:24656]	0.737702	0.78946	0.934438
ENSG00000100129	EIF3L	eukaryotic translation initiation factor 3 subunit L [Source:HGNC Symbol;Acc:HGNC:18138]	1.51844	1.5254	0.995432
ENSG00000149100	EIF3M	eukaryotic translation initiation factor 3 subunit M [Source:HGNC Symbol;Acc:HGNC:24460]	1.56453	1.61929	0.966184
ENSG00000156976	EIF4A2	eukaryotic translation initiation factor 4A2 [Source:HGNC Symbol;Acc:HGNC:3284]	2.28844	2.37921	0.96185
ENSG00000141543	EIF4A3	eukaryotic translation initiation factor 4A3 [Source:HGNC Symbol;Acc:HGNC:18683]	1.57507	1.67484	0.940429
ENSG00000063046	EIF4B	eukaryotic translation initiation factor 4B [Source:HGNC Symbol;Acc:HGNC:3285]	2.30824	2.7728	0.832459
ENSG00000224546	EIF4BP3	eukaryotic translation initiation factor 4B pseudogene 3 [Source:HGNC Symbol;Acc:HGNC:37936]	2.34935	2.24868	1.04477
ENSG00000225031	EIF4BP7	eukaryotic translation initiation factor 4B pseudogene 7 [Source:HGNC Symbol;Acc:HGNC:37940]	1.90142	1.96537	0.967459
ENSG00000163412	EIF4E3	eukaryotic translation initiation factor 4E family member 3 [Source:HGNC Symbol;Acc:HGNC:31837]	2.44537	1.31636	1.85767
ENSG00000187840	EIF4EBP1	eukaryotic translation initiation factor 4E binding protein 1 [Source:HGNC Symbol;Acc:HGNC:3288]	0.555865	0.579976	0.958428
ENSG00000148730	EIF4EBP2	eukaryotic translation initiation factor 4E binding protein 2 [Source:HGNC Symbol;Acc:HGNC:3289]	2.01127	1.93466	1.0396
ENSG00000184708	EIF4ENIF1	eukaryotic translation initiation factor 4E nuclear import factor 1 [Source:HGNC Symbol;Acc:HGNC:16687]	1.69992	1.67815	1.01297
ENSG00000114867	EIF4G1	eukaryotic translation initiation factor 4 gamma 1 [Source:HGNC Symbol;Acc:HGNC:3296]	1.50796	1.43426	1.05139
ENSG00000110321	EIF4G2	eukaryotic translation initiation factor 4 gamma 2 [Source:HGNC Symbol;Acc:HGNC:3297]	1.97447	1.73836	1.13583
ENSG00000075151	EIF4G3	eukaryotic translation initiation factor 4 gamma 3 [Source:HGNC Symbol;Acc:HGNC:3298]	3.60534	3.31621	1.08719
ENSG00000106682	EIF4H	eukaryotic translation initiation factor 4H [Source:HGNC Symbol;Acc:HGNC:12741]	1.38048	1.50272	0.918652
ENSG00000132507	EIF5A	eukaryotic translation initiation factor 5A [Source:HGNC Symbol;Acc:HGNC:3300]	0.69388	0.700178	0.991004
ENSG00000158417	EIF5B	eukaryotic translation initiation factor 5B [Source:HGNC Symbol;Acc:HGNC:30793]	3.18432	2.94334	1.08187
ENSG00000242372	EIF6	eukaryotic translation initiation factor 6 [Source:HGNC Symbol;Acc:HGNC:6159]	0.58711	0.618922	0.948601
ENSG00000032389	EIPR1	EARP complex and GARP complex interacting protein 1 [Source:HGNC Symbol;Acc:HGNC:12383]	0.697588	0.632706	1.10255
ENSG00000141642	ELAC1	elaC ribonuclease Z 1 [Source:HGNC Symbol;Acc:HGNC:14197]	1.86053	1.6668	1.11623
ENSG00000066044	ELAVL1	ELAV like RNA binding protein 1 [Source:HGNC Symbol;Acc:HGNC:3312]	1.5465	1.56938	0.98542
ENSG00000196361	ELAVL3	ELAV like RNA binding protein 3 [Source:HGNC Symbol;Acc:HGNC:3314]	1.64617	1.66268	0.990074
ENSG00000162374	ELAVL4	ELAV like RNA binding protein 4 [Source:HGNC Symbol;Acc:HGNC:3315]	2.23398	2.1314	1.04813
ENSG00000120690	ELF1	E74 like ETS transcription factor 1 [Source:HGNC Symbol;Acc:HGNC:3316]	2.90206	3.16993	0.915498
ENSG00000109381	ELF2	E74 like ETS transcription factor 2 [Source:HGNC Symbol;Acc:HGNC:3317]	2.32676	2.05117	1.13436
ENSG00000128886	ELL3	elongation factor for RNA polymerase II 3 [Source:HGNC Symbol;Acc:HGNC:23113]	3.86706	4.30034	0.899245
ENSG00000155849	ELMO1	engulfment and cell motility 1 [Source:HGNC Symbol;Acc:HGNC:16286]	1.68297	1.70659	0.98616
ENSG00000062598	ELMO2	engulfment and cell motility 2 [Source:HGNC Symbol;Acc:HGNC:17233]	1.84184	1.69024	1.08969
ENSG00000102890	ELMO3	engulfment and cell motility 3 [Source:HGNC Symbol;Acc:HGNC:17289]	0.384848	0.216454	1.77797
ENSG00000156030	ELMSAN1	ELM2 and Myb/SANT domain containing 1 [Source:HGNC Symbol;Acc:HGNC:19853]	3.53932	3.41251	1.03716
ENSG00000049540	ELN	elastin [Source:HGNC Symbol;Acc:HGNC:3327]	0.50413	0.449241	1.12218
ENSG00000011007	ELOA	elongin A [Source:HGNC Symbol;Acc:HGNC:11620]	1.7318	1.8239	0.949501
ENSG00000103363	ELOB	elongin B [Source:HGNC Symbol;Acc:HGNC:11619]	0.478956	0.540925	0.885439
ENSG00000130165	ELOF1	elongation factor 1 homolog [Source:HGNC Symbol;Acc:HGNC:28691]	0.758891	0.731309	1.03772
ENSG00000118402	ELOVL4	ELOVL fatty acid elongase 4 [Source:HGNC Symbol;Acc:HGNC:14415]	2.32711	2.1869	1.06411
ENSG00000012660	ELOVL5	ELOVL fatty acid elongase 5 [Source:HGNC Symbol;Acc:HGNC:21308]	2.62563	2.54456	1.03186
ENSG00000170522	ELOVL6	ELOVL fatty acid elongase 6 [Source:HGNC Symbol;Acc:HGNC:15829]	2.16354	2.03809	1.06155
ENSG00000070061	ELP1	elongator complex protein 1 [Source:HGNC Symbol;Acc:HGNC:5959]	4.22922	4.22455	1.0011
ENSG00000134759	ELP2	elongator acetyltransferase complex subunit 2 [Source:HGNC Symbol;Acc:HGNC:18248]	2.27807	2.59013	0.879519
ENSG00000134014	ELP3	elongator acetyltransferase complex subunit 3 [Source:HGNC Symbol;Acc:HGNC:20696]	1.64336	1.84685	0.889818
ENSG00000109911	ELP4	elongator acetyltransferase complex subunit 4 [Source:HGNC Symbol;Acc:HGNC:1171]	1.66868	1.86991	0.892386
ENSG00000163832	ELP6	elongator acetyltransferase complex subunit 6 [Source:HGNC Symbol;Acc:HGNC:25976]	0.717938	0.754399	0.951668
ENSG00000127463	EMC1	ER membrane protein complex subunit 1 [Source:HGNC Symbol;Acc:HGNC:28957]	1.87738	1.64356	1.14227
ENSG00000125037	EMC3	ER membrane protein complex subunit 3 [Source:HGNC Symbol;Acc:HGNC:23999]	1.74809	1.65639	1.05536
ENSG00000128463	EMC4	ER membrane protein complex subunit 4 [Source:HGNC Symbol;Acc:HGNC:28032]	1.46459	1.43007	1.02414
ENSG00000134153	EMC7	ER membrane protein complex subunit 7 [Source:HGNC Symbol;Acc:HGNC:24301]	1.82559	1.77228	1.03008
ENSG00000100908	EMC9	ER membrane protein complex subunit 9 [Source:HGNC Symbol;Acc:HGNC:20273]	0.578119	0.588369	0.98258
ENSG00000102119	EMD	emerin [Source:HGNC Symbol;Acc:HGNC:3331]	0.651215	0.683602	0.952623
ENSG00000186998	EMID1	EMI domain containing 1 [Source:HGNC Symbol;Acc:HGNC:18036]	0.427844	0.498765	0.857806
ENSG00000132205	EMILIN2	elastin microfibril interfacer 2 [Source:HGNC Symbol;Acc:HGNC:19881]	1.97436	1.68988	1.16835
ENSG00000183798	EMILIN3	elastin microfibril interfacer 3 [Source:HGNC Symbol;Acc:HGNC:16123]	0.4453	0.309204	1.44015
ENSG00000066629	EML1	EMAP like 1 [Source:HGNC Symbol;Acc:HGNC:3330]	4.32589	5.53141	0.782059
ENSG00000143924	EML4	EMAP like 4 [Source:HGNC Symbol;Acc:HGNC:1316]	2.96181	2.93574	1.00888
ENSG00000214595	EML6	EMAP like 6 [Source:HGNC Symbol;Acc:HGNC:35412]	3.59752	2.98187	1.20646
ENSG00000213853	EMP2	epithelial membrane protein 2 [Source:HGNC Symbol;Acc:HGNC:3334]	1.71551	1.74896	0.98087
ENSG00000158636	EMSY	EMSY, BRCA2 interacting transcriptional repressor [Source:HGNC Symbol;Acc:HGNC:18071]	2.57526	2.02584	1.27121
ENSG00000154380	ENAH	ENAH, actin regulator [Source:HGNC Symbol;Acc:HGNC:18271]	0.559844	1.35564	0.412973
ENSG00000149218	ENDOD1	endonuclease domain containing 1 [Source:HGNC Symbol;Acc:HGNC:29129]	2.3774	2.20021	1.08053
ENSG00000167136	ENDOG	endonuclease G [Source:HGNC Symbol;Acc:HGNC:3346]	0.641644	0.660171	0.971936
ENSG00000151023	ENKUR	enkurin, TRPC channel interacting protein [Source:HGNC Symbol;Acc:HGNC:28388]	2.51697	2.54549	0.988794
ENSG00000074800	ENO1	enolase 1 [Source:HGNC Symbol;Acc:HGNC:3350]	0.670111	0.72648	0.922409
ENSG00000108515	ENO3	enolase 3 [Source:HGNC Symbol;Acc:HGNC:3354]	0.570935	0.573955	0.994738
ENSG00000120658	ENOX1	ecto-NOX disulfide-thiol exchanger 1 [Source:HGNC Symbol;Acc:HGNC:25474]	5.33255	5.67603	0.939486
ENSG00000165675	ENOX2	ecto-NOX disulfide-thiol exchanger 2 [Source:HGNC Symbol;Acc:HGNC:2259]	3.52944	3.23267	1.0918
ENSG00000136960	ENPP2	ectonucleotide pyrophosphatase/phosphodiesterase 2 [Source:HGNC Symbol;Acc:HGNC:3357]	3.27096	2.96709	1.10242
ENSG00000138185	ENTPD1	ectonucleoside triphosphate diphosphohydrolase 1 [Source:HGNC Symbol;Acc:HGNC:3363]	2.29903	2.20952	1.04051
ENSG00000197217	ENTPD4	ectonucleoside triphosphate diphosphohydrolase 4 [Source:HGNC Symbol;Acc:HGNC:14573]	3.37476	3.11401	1.08373
ENSG00000187097	ENTPD5	ectonucleoside triphosphate diphosphohydrolase 5 [Source:HGNC Symbol;Acc:HGNC:3367]	2.44671	2.32048	1.0544
ENSG00000197586	ENTPD6	ectonucleoside triphosphate diphosphohydrolase 6 (putative) [Source:HGNC Symbol;Acc:HGNC:3368]	0.658736	0.606322	1.08645
ENSG00000198018	ENTPD7	ectonucleoside triphosphate diphosphohydrolase 7 [Source:HGNC Symbol;Acc:HGNC:19745]	2.27082	2.51834	0.901714
ENSG00000100393	EP300	E1A binding protein p300 [Source:HGNC Symbol;Acc:HGNC:3373]	4.66851	4.21839	1.1067
ENSG00000183495	EP400	E1A binding protein p400 [Source:HGNC Symbol;Acc:HGNC:11958]	2.6636	2.18181	1.22082
ENSG00000116016	EPAS1	endothelial PAS domain protein 1 [Source:HGNC Symbol;Acc:HGNC:3374]	1.63758	1.59993	1.02353
ENSG00000159023	EPB41	erythrocyte membrane protein band 4.1 [Source:HGNC Symbol;Acc:HGNC:3377]	2.68857	2.55999	1.05023
ENSG00000088367	EPB41L1	erythrocyte membrane protein band 4.1 like 1 [Source:HGNC Symbol;Acc:HGNC:3378]	1.97241	2.45598	0.803104
ENSG00000079819	EPB41L2	erythrocyte membrane protein band 4.1 like 2 [Source:HGNC Symbol;Acc:HGNC:3379]	3.72081	2.94764	1.2623
ENSG00000129595	EPB41L4A	erythrocyte membrane protein band 4.1 like 4A [Source:HGNC Symbol;Acc:HGNC:13278]	7.99738	7.2431	1.10414
ENSG00000095203	EPB41L4B	erythrocyte membrane protein band 4.1 like 4B [Source:HGNC Symbol;Acc:HGNC:19818]	3.06843	2.94749	1.04103
ENSG00000115109	EPB41L5	erythrocyte membrane protein band 4.1 like 5 [Source:HGNC Symbol;Acc:HGNC:19819]	2.85301	3.12923	0.911728
ENSG00000135999	EPC2	enhancer of polycomb homolog 2 [Source:HGNC Symbol;Acc:HGNC:24543]	2.71379	2.44302	1.11083
ENSG00000152223	EPG5	ectopic P-granules autophagy protein 5 homolog [Source:HGNC Symbol;Acc:HGNC:29331]	3.88338	3.99805	0.971317
ENSG00000142627	EPHA2	EPH receptor A2 [Source:HGNC Symbol;Acc:HGNC:3386]	0.481651	0.422267	1.14063
ENSG00000070886	EPHA8	EPH receptor A8 [Source:HGNC Symbol;Acc:HGNC:3391]	0.469914	0.541516	0.867775
ENSG00000178567	EPM2AIP1	EPM2A interacting protein 1 [Source:HGNC Symbol;Acc:HGNC:19735]	2.82162	2.553	1.10522
ENSG00000072134	EPN2	epsin 2 [Source:HGNC Symbol;Acc:HGNC:18639]	2.03855	2.21191	0.921624
ENSG00000136628	EPRS	glutamyl-prolyl-tRNA synthetase [Source:HGNC Symbol;Acc:HGNC:3418]	3.89111	3.69965	1.05175
ENSG00000085832	EPS15	epidermal growth factor receptor pathway substrate 15 [Source:HGNC Symbol;Acc:HGNC:3419]	2.10985	2.03475	1.03691
ENSG00000151491	EPS8	epidermal growth factor receptor pathway substrate 8 [Source:HGNC Symbol;Acc:HGNC:3420]	2.08791	2.24906	0.928346
ENSG00000164307	ERAP1	endoplasmic reticulum aminopeptidase 1 [Source:HGNC Symbol;Acc:HGNC:18173]	5.35356	4.41415	1.21282
ENSG00000164308	ERAP2	endoplasmic reticulum aminopeptidase 2 [Source:HGNC Symbol;Acc:HGNC:29499]	2.88579	2.99747	0.962743
ENSG00000082805	ERC1	ELKS/RAB6-interacting/CAST family member 1 [Source:HGNC Symbol;Acc:HGNC:17072]	4.39075	3.51713	1.24839
ENSG00000012061	ERCC1	ERCC excision repair 1, endonuclease non-catalytic subunit [Source:HGNC Symbol;Acc:HGNC:3433]	0.704097	0.743451	0.947066
ENSG00000104884	ERCC2	ERCC excision repair 2, TFIIH core complex helicase subunit [Source:HGNC Symbol;Acc:HGNC:3434]	0.640989	0.712036	0.900219
ENSG00000163161	ERCC3	ERCC excision repair 3, TFIIH core complex helicase subunit [Source:HGNC Symbol;Acc:HGNC:3435]	2.17399	2.12954	1.02087
ENSG00000175595	ERCC4	ERCC excision repair 4, endonuclease catalytic subunit [Source:HGNC Symbol;Acc:HGNC:3436]	3.9114	2.62133	1.49214
ENSG00000134899	ERCC5	ERCC excision repair 5, endonuclease [Source:HGNC Symbol;Acc:HGNC:3437]	0.723725	4.1374	0.174923
ENSG00000225830	ERCC6	ERCC excision repair 6, chromatin remodeling factor [Source:HGNC Symbol;Acc:HGNC:3438]	3.43214	3.27649	1.04751
ENSG00000105722	ERF	ETS2 repressor factor [Source:HGNC Symbol;Acc:HGNC:3444]	0.695464	0.644886	1.07843
ENSG00000087502	ERGIC2	ERGIC and golgi 2 [Source:HGNC Symbol;Acc:HGNC:30208]	0.455071	0.512291	0.888304
ENSG00000125991	ERGIC3	ERGIC and golgi 3 [Source:HGNC Symbol;Acc:HGNC:15927]	0.741899	0.751235	0.987573
ENSG00000100632	ERH	ERH, mRNA splicing and mitosis factor [Source:HGNC Symbol;Acc:HGNC:3447]	1.68836	1.56663	1.0777
ENSG00000104626	ERI1	exoribonuclease 1 [Source:HGNC Symbol;Acc:HGNC:23994]	2.07293	1.842	1.12537
ENSG00000117419	ERI3	ERI1 exoribonuclease family member 3 [Source:HGNC Symbol;Acc:HGNC:17276]	0.607408	0.592923	1.02443
ENSG00000104714	ERICH1	glutamate rich 1 [Source:HGNC Symbol;Acc:HGNC:27234]	2.01856	2.14628	0.940493
ENSG00000178965	ERICH3	glutamate rich 3 [Source:HGNC Symbol;Acc:HGNC:25346]	4.50475	3.55434	1.26739
ENSG00000177459	ERICH5	glutamate rich 5 [Source:HGNC Symbol;Acc:HGNC:26823]	2.58306	2.41367	1.07018
ENSG00000068912	ERLEC1	endoplasmic reticulum lectin 1 [Source:HGNC Symbol;Acc:HGNC:25222]	1.97665	1.70157	1.16166
ENSG00000107566	ERLIN1	ER lipid raft associated 1 [Source:HGNC Symbol;Acc:HGNC:16947]	2.2204	2.15211	1.03173
ENSG00000147475	ERLIN2	ER lipid raft associated 2 [Source:HGNC Symbol;Acc:HGNC:1356]	4.06332	3.67094	1.10689
ENSG00000164010	ERMAP	erythroblast membrane associated protein (Scianna blood group) [Source:HGNC Symbol;Acc:HGNC:15743]	2.3944	2.46488	0.971406
ENSG00000130023	ERMARD	ER membrane associated RNA degradation [Source:HGNC Symbol;Acc:HGNC:21056]	1.48807	1.8975	0.784226
ENSG00000099219	ERMP1	endoplasmic reticulum metallopeptidase 1 [Source:HGNC Symbol;Acc:HGNC:23703]	4.03791	4.49419	0.898473
ENSG00000178607	ERN1	endoplasmic reticulum to nucleus signaling 1 [Source:HGNC Symbol;Acc:HGNC:3449]	2.70714	2.50457	1.08088
ENSG00000197930	ERO1A	endoplasmic reticulum oxidoreductase 1 alpha [Source:HGNC Symbol;Acc:HGNC:13280]	1.97919	1.95685	1.01142
ENSG00000089248	ERP29	endoplasmic reticulum protein 29 [Source:HGNC Symbol;Acc:HGNC:13799]	1.44654	1.36848	1.05704
ENSG00000023318	ERP44	endoplasmic reticulum protein 44 [Source:HGNC Symbol;Acc:HGNC:18311]	2.05946	2.00659	1.02635
ENSG00000269486	ERVK9-11	endogenous retrovirus group K9, member 11 [Source:HGNC Symbol;Acc:HGNC:51160]	3.71618	2.45402	1.51432
ENSG00000141446	ESCO1	establishment of sister chromatid cohesion N-acetyltransferase 1 [Source:HGNC Symbol;Acc:HGNC:24645]	0.418258	0.399767	1.04625
ENSG00000089048	ESF1	ESF1 nucleolar pre-rRNA processing protein homolog [Source:HGNC Symbol;Acc:HGNC:15898]	0.230874	0.23115	0.998806
ENSG00000117868	ESYT2	extended synaptotagmin 2 [Source:HGNC Symbol;Acc:HGNC:22211]	3.3317	3.46179	0.962419
ENSG00000120705	ETF1	eukaryotic translation termination factor 1 [Source:HGNC Symbol;Acc:HGNC:3477]	2.19957	2.06631	1.06449
ENSG00000140374	ETFA	electron transfer flavoprotein subunit alpha [Source:HGNC Symbol;Acc:HGNC:3481]	1.94998	1.71774	1.1352
ENSG00000105379	ETFB	electron transfer flavoprotein subunit beta [Source:HGNC Symbol;Acc:HGNC:3482]	0.74456	0.746215	0.997782
ENSG00000171503	ETFDH	electron transfer flavoprotein dehydrogenase [Source:HGNC Symbol;Acc:HGNC:3483]	3.46489	3.3117	1.04626
ENSG00000105755	ETHE1	ETHE1, persulfide dioxygenase [Source:HGNC Symbol;Acc:HGNC:23287]	0.596513	0.694179	0.859307
ENSG00000134954	ETS1	ETS proto-oncogene 1, transcription factor [Source:HGNC Symbol;Acc:HGNC:3488]	2.58209	2.46105	1.04918
ENSG00000157557	ETS2	ETS proto-oncogene 2, transcription factor [Source:HGNC Symbol;Acc:HGNC:3489]	2.79133	2.76472	1.00963
ENSG00000006468	ETV1	ETS variant 1 [Source:HGNC Symbol;Acc:HGNC:3490]	2.57338	2.38347	1.07968
ENSG00000117036	ETV3	ETS variant 3 [Source:HGNC Symbol;Acc:HGNC:3492]	3.83158	3.79858	1.00869
ENSG00000175832	ETV4	ETS variant 4 [Source:HGNC Symbol;Acc:HGNC:3493]	0.492179	0.445742	1.10418
ENSG00000139083	ETV6	ETS variant 6 [Source:HGNC Symbol;Acc:HGNC:3495]	2.06385	2.15177	0.959137
ENSG00000115363	EVA1A	eva-1 homolog A, regulator of programmed cell death [Source:HGNC Symbol;Acc:HGNC:25816]	0.720294	0.674835	1.06736
ENSG00000173040	EVC2	EvC ciliary complex subunit 2 [Source:HGNC Symbol;Acc:HGNC:19747]	3.30231	2.46475	1.33981
ENSG00000182944	EWSR1	EWS RNA binding protein 1 [Source:HGNC Symbol;Acc:HGNC:3508]	1.68771	1.63945	1.02944
ENSG00000081177	EXD2	exonuclease 3'-5' domain containing 2 [Source:HGNC Symbol;Acc:HGNC:20217]	1.94783	1.62454	1.199
ENSG00000174371	EXO1	exonuclease 1 [Source:HGNC Symbol;Acc:HGNC:3511]	2.72622	2.41017	1.13113
ENSG00000090989	EXOC1	exocyst complex component 1 [Source:HGNC Symbol;Acc:HGNC:30380]	3.27251	3.14947	1.03907
ENSG00000112685	EXOC2	exocyst complex component 2 [Source:HGNC Symbol;Acc:HGNC:24968]	2.87101	2.91977	0.9833
ENSG00000180104	EXOC3	exocyst complex component 3 [Source:HGNC Symbol;Acc:HGNC:30378]	1.40159	1.39859	1.00214
ENSG00000131558	EXOC4	exocyst complex component 4 [Source:HGNC Symbol;Acc:HGNC:30389]	3.71463	3.54316	1.0484
ENSG00000144036	EXOC6B	exocyst complex component 6B [Source:HGNC Symbol;Acc:HGNC:17085]	4.18781	4.08038	1.02633
ENSG00000116903	EXOC8	exocyst complex component 8 [Source:HGNC Symbol;Acc:HGNC:24659]	1.6186	2.73998	0.590733
ENSG00000171824	EXOSC10	exosome component 10 [Source:HGNC Symbol;Acc:HGNC:9138]	2.00344	2.13205	0.939679
ENSG00000178896	EXOSC4	exosome component 4 [Source:HGNC Symbol;Acc:HGNC:18189]	0.551516	0.658214	0.837897
ENSG00000077348	EXOSC5	exosome component 5 [Source:HGNC Symbol;Acc:HGNC:24662]	0.614313	0.658317	0.933158
ENSG00000182197	EXT1	exostosin glycosyltransferase 1 [Source:HGNC Symbol;Acc:HGNC:3512]	1.68562	1.54671	1.08981
ENSG00000151348	EXT2	exostosin glycosyltransferase 2 [Source:HGNC Symbol;Acc:HGNC:3513]	1.97327	1.91958	1.02797
ENSG00000162694	EXTL2	exostosin like glycosyltransferase 2 [Source:HGNC Symbol;Acc:HGNC:3516]	1.89346	1.76168	1.07481
ENSG00000104313	EYA1	EYA transcriptional coactivator and phosphatase 1 [Source:HGNC Symbol;Acc:HGNC:3519]	2.85038	2.95422	0.964848
ENSG00000158161	EYA3	EYA transcriptional coactivator and phosphatase 3 [Source:HGNC Symbol;Acc:HGNC:3521]	3.4317	3.12774	1.09718
ENSG00000112319	EYA4	EYA transcriptional coactivator and phosphatase 4 [Source:HGNC Symbol;Acc:HGNC:3522]	1.97326	2.0383	0.968093
ENSG00000108799	EZH1	enhancer of zeste 1 polycomb repressive complex 2 subunit [Source:HGNC Symbol;Acc:HGNC:3526]	2.95648	2.73347	1.08159
ENSG00000106462	EZH2	enhancer of zeste 2 polycomb repressive complex 2 subunit [Source:HGNC Symbol;Acc:HGNC:3527]	2.07784	2.15894	0.962436
ENSG00000092820	EZR	ezrin [Source:HGNC Symbol;Acc:HGNC:12691]	2.44417	2.48424	0.983869
ENSG00000181104	F2R	coagulation factor II thrombin receptor [Source:HGNC Symbol;Acc:HGNC:3537]	2.07786	1.92443	1.07973
ENSG00000164220	F2RL2	coagulation factor II thrombin receptor like 2 [Source:HGNC Symbol;Acc:HGNC:3539]	2.0213	2.45936	0.821881
ENSG00000185010	F8	coagulation factor VIII [Source:HGNC Symbol;Acc:HGNC:3546]	2.06691	2.33871	0.883784
ENSG00000277150	F8A3	coagulation factor VIII associated 3 [Source:HGNC Symbol;Acc:HGNC:31850]	1.14435	2.4289	0.47114
ENSG00000185504	FAAP100	FA core complex associated protein 100 [Source:HGNC Symbol;Acc:HGNC:26171]	0.754785	0.717086	1.05257
ENSG00000149485	FADS1	fatty acid desaturase 1 [Source:HGNC Symbol;Acc:HGNC:3574]	1.81779	1.81784	0.999974
ENSG00000134824	FADS2	fatty acid desaturase 2 [Source:HGNC Symbol;Acc:HGNC:3575]	0.853675	0.711519	1.19979
ENSG00000221968	FADS3	fatty acid desaturase 3 [Source:HGNC Symbol;Acc:HGNC:3576]	0.49241	0.506713	0.971773
ENSG00000185104	FAF1	Fas associated factor 1 [Source:HGNC Symbol;Acc:HGNC:3578]	2.88306	2.95292	0.976345
ENSG00000113194	FAF2	Fas associated factor family member 2 [Source:HGNC Symbol;Acc:HGNC:24666]	2.99941	2.81406	1.06587
ENSG00000133193	FAM104A	family with sequence similarity 104 member A [Source:HGNC Symbol;Acc:HGNC:25918]	1.7306	1.72058	1.00582
ENSG00000065809	FAM107B	family with sequence similarity 107 member B [Source:HGNC Symbol;Acc:HGNC:23726]	2.97029	2.94833	1.00745
ENSG00000245571	FAM111A-DT	FAM111A divergent transcript [Source:HGNC Symbol;Acc:HGNC:53752]	1.89781	2.18448	0.868769
ENSG00000197712	FAM114A1	family with sequence similarity 114 member A1 [Source:HGNC Symbol;Acc:HGNC:25087]	1.66526	1.7911	0.929741
ENSG00000055147	FAM114A2	family with sequence similarity 114 member A2 [Source:HGNC Symbol;Acc:HGNC:1333]	2.88705	2.96236	0.974577
ENSG00000138439	FAM117B	family with sequence similarity 117 member B [Source:HGNC Symbol;Acc:HGNC:14440]	2.90492	2.71965	1.06812
ENSG00000100376	FAM118A	family with sequence similarity 118 member A [Source:HGNC Symbol;Acc:HGNC:1313]	2.10926	1.96918	1.07114
ENSG00000197798	FAM118B	family with sequence similarity 118 member B [Source:HGNC Symbol;Acc:HGNC:26110]	2.14546	1.94131	1.10516
ENSG00000048828	FAM120A	family with sequence similarity 120A [Source:HGNC Symbol;Acc:HGNC:13247]	3.17063	3.57539	0.886794
ENSG00000112584	FAM120B	family with sequence similarity 120B [Source:HGNC Symbol;Acc:HGNC:21109]	3.04352	2.92112	1.0419
ENSG00000184083	FAM120C	family with sequence similarity 120C [Source:HGNC Symbol;Acc:HGNC:16949]	2.06749	2.77763	0.744337
ENSG00000187866	FAM122A	family with sequence similarity 122A [Source:HGNC Symbol;Acc:HGNC:23490]	1.78809	1.94274	0.920395
ENSG00000156504	FAM122B	family with sequence similarity 122B [Source:HGNC Symbol;Acc:HGNC:30490]	1.90705	2.09752	0.909195
ENSG00000156500	FAM122C	family with sequence similarity 122C [Source:HGNC Symbol;Acc:HGNC:25202]	1.85105	2.05018	0.902872
ENSG00000135842	FAM129A	family with sequence similarity 129 member A [Source:HGNC Symbol;Acc:HGNC:16784]	4.88925	4.23204	1.15529
ENSG00000175182	FAM131A	family with sequence similarity 131 member A [Source:HGNC Symbol;Acc:HGNC:28308]	0.548265	0.74068	0.740218
ENSG00000185519	FAM131C	family with sequence similarity 131 member C [Source:HGNC Symbol;Acc:HGNC:26717]	0.596411	0.526063	1.13373
ENSG00000035141	FAM136A	family with sequence similarity 136 member A [Source:HGNC Symbol;Acc:HGNC:25911]	1.89968	0.75411	2.5191
ENSG00000138640	FAM13A	family with sequence similarity 13 member A [Source:HGNC Symbol;Acc:HGNC:19367]	3.63264	3.23232	1.12385
ENSG00000148541	FAM13C	family with sequence similarity 13 member C [Source:HGNC Symbol;Acc:HGNC:19371]	1.90629	2.06242	0.924298
ENSG00000138286	FAM149B1	family with sequence similarity 149 member B1 [Source:HGNC Symbol;Acc:HGNC:29162]	2.27301	2.51813	0.902657
ENSG00000204442	FAM155A	family with sequence similarity 155 member A [Source:HGNC Symbol;Acc:HGNC:33877]	3.18978	3.22385	0.98943
ENSG00000164142	FAM160A1	family with sequence similarity 160 member A1 [Source:HGNC Symbol;Acc:HGNC:34237]	8.36392	7.95874	1.05091
ENSG00000151553	FAM160B1	family with sequence similarity 160 member B1 [Source:HGNC Symbol;Acc:HGNC:29320]	3.31644	3.05507	1.08555
ENSG00000170264	FAM161A	FAM161A, centrosomal protein [Source:HGNC Symbol;Acc:HGNC:25808]	2.52904	2.16047	1.17059
ENSG00000156050	FAM161B	FAM161B, centrosomal protein [Source:HGNC Symbol;Acc:HGNC:19854]	4.24573	4.23135	1.0034
ENSG00000054965	FAM168A	family with sequence similarity 168 member A [Source:HGNC Symbol;Acc:HGNC:28999]	2.08609	1.96817	1.05991
ENSG00000152102	FAM168B	family with sequence similarity 168 member B [Source:HGNC Symbol;Acc:HGNC:27016]	3.23252	3.06707	1.05394
[truncated: 4,583 more rows]
